# Supplementary material for: Network Pharmacology Approach to Uncover the Mechanism Governing the Effect of Radix Achyranthis Bidentatae on Osteoarthritis
Source: BMC Complement Med Ther. 2020 Apr 21;20:121. doi: 10.1186/s12906-020-02909-4 (PMC7171799; doi:10.1186/s12906-020-02909-4)
Supplement: Supplementary file 1 — Additional file 1. Supplementary Table 1: Potential target information of RAB for OA. [file 12906_2020_2909_MOESM1_ESM.xlsx]

## Sheet: Sheet3
Gene Symbol	OMIM ID	Describtion
COL2A1	120140	Collagen Type II Alpha 1 Chain
ACAN	155760	Aggrecan
COMP	600310	Cartilage Oligomeric Matrix Protein
MATN3	602109	Matrilin 3
GDF5	601146	Growth Differentiation Factor 5
SMAD3	603109	SMAD Family Member 3
MMP13	600108	Matrix Metallopeptidase 13
FRZB	605083	Frizzled Related Protein
COL11A2	120290	Collagen Type XI Alpha 2 Chain
COL9A1	120210	Collagen Type IX Alpha 1 Chain
ASPN	608135	Asporin
PTGS2	600262	Prostaglandin-Endoperoxide Synthase 2
IL1B	147720	Interleukin 1 Beta
FBN1	134797	Fibrillin 1
COL3A1	120180	Collagen Type III Alpha 1 Chain
COL9A2	120260	Collagen Type IX Alpha 2 Chain
TGFBR1	190181	Transforming Growth Factor Beta Receptor 1
TGFB2	190220	Transforming Growth Factor Beta 2
COL9A3	120270	Collagen Type IX Alpha 3 Chain
TGFBR2	190182	Transforming Growth Factor Beta Receptor 2
MMP3	185250	Matrix Metallopeptidase 3
TNF	191160	Tumor Necrosis Factor
IL6	147620	Interleukin 6
MMP1	120353	Matrix Metallopeptidase 1
TGFB1	190180	Transforming Growth Factor Beta 1
SLC26A2	606718	Solute Carrier Family 26 Member 2
ADAMTS5	605007	ADAM Metallopeptidase With Thrombospondin Type 1 Motif 5
CILP	603489	Cartilage Intermediate Layer Protein
COL1A2	120160	Collagen Type I Alpha 2 Chain
UFSP2	611482	UFM1 Specific Peptidase 2
TIMP1	305370	TIMP Metallopeptidase Inhibitor 1
ADAMTS4	603876	ADAM Metallopeptidase With Thrombospondin Type 1 Motif 4
DDR2	191311	Discoidin Domain Receptor Tyrosine Kinase 2
TRAPPC2	300202	Trafficking Protein Particle Complex 2
COL1A1	120150	Collagen Type I Alpha 1 Chain
BMP5	112265	Bone Morphogenetic Protein 5
SOX9	608160	SRY-Box Transcription Factor 9
TRPV4	605427	Transient Receptor Potential Cation Channel Subfamily V Member 4
TNFAIP6	600410	TNF Alpha Induced Protein 6
TGFB3	190230	Transforming Growth Factor Beta 3
KIF22	603213	Kinesin Family Member 22
CLCN7	602727	Chloride Voltage-Gated Channel 7
LOC105369752	/	Uncharacterized LOC105369752
PRG4	604283	Proteoglycan 4
COL5A2	120190	Collagen Type V Alpha 2 Chain
ANKH	605145	ANKH Inorganic Pyrophosphate Transport Regulator
CCAL1	/	Chondrocalcinosis 1 (Calcium Pyrophosphate-Deposition Disease, Early Onset Osteoarthritis)
IL10	124092	Interleukin 10
TNFSF11	602642	TNF Superfamily Member 11
AEBP1	602981	AE Binding Protein 1
IL1RN	147679	Interleukin 1 Receptor Antagonist
FGFR3	134934	Fibroblast Growth Factor Receptor 3
H19	103280	H19 Imprinted Maternally Expressed Transcript
ALB	103600	Albumin
TMSB4X	300159	Thymosin Beta 4 X-Linked
BGLAP	112260	Bone Gamma-Carboxyglutamate Protein
COL11A1	120280	Collagen Type XI Alpha 1 Chain
KCNK15-AS1	/	KCNK15 And WISP2 Antisense RNA 1
CXCL8	146930	C-X-C Motif Chemokine Ligand 8
LOX	153455	Lysyl Oxidase
MEG3	605636	Maternally Expressed 3
GAS5	608280	Growth Arrest Specific 5
HOTAIR	611400	HOX Transcript Antisense RNA
UFC1	610554	Ubiquitin-Fold Modifier Conjugating Enzyme 1
CRP	123260	C-Reactive Protein
GNAS	139320	GNAS Complex Locus
EXT1	608177	Exostosin Glycosyltransferase 1
PHEX	300550	Phosphate Regulating Endopeptidase Homolog X-Linked
PACERR	617650	PTGS2 Antisense NFKB1 Complex-Mediated Expression Regulator RNA
SMAD6	602931	SMAD Family Member 6
ACTA2	102620	Actin Alpha 2, Smooth Muscle
IL17A	603149	Interleukin 17A
PCGEM1	605443	PCGEM1 Prostate-Specific Transcript
TNFRSF11B	602643	TNF Receptor Superfamily Member 11b
XYLT1	608124	Xylosyltransferase 1
MYLK	600922	Myosin Light Chain Kinase
MYH11	160745	Myosin Heavy Chain 11
IL1A	147760	Interleukin 1 Alpha
PMS2P2	/	PMS1 Homolog 2, Mismatch Repair System Component Pseudogene 2
COL5A1	120215	Collagen Type V Alpha 1 Chain
KCNJ5	600734	Potassium Inwardly Rectifying Channel Subfamily J Member 5
KCTD13	608947	Potassium Channel Tetramerization Domain Containing 13
IGF1	147440	Insulin Like Growth Factor 1
MMP9	120361	Matrix Metallopeptidase 9
GHR	600946	Growth Hormone Receptor
PRKG1	176894	Protein Kinase CGMP-Dependent 1
ILK	602366	Integrin Linked Kinase
APRT	102600	Adenine Phosphoribosyltransferase
LIMS1	602567	LIM Zinc Finger Domain Containing 1
DDH2	/	Developmental Dysplasia Of The Hip 2
SHOX	312865	Short Stature Homeobox
CANT1	613165	Calcium Activated Nucleotidase 1
HGD	607474	Homogentisate 1,2-Dioxygenase
VEGFA	192240	Vascular Endothelial Growth Factor A
CCL2	158105	C-C Motif Chemokine Ligand 2
MIR146A	610566	MicroRNA 146a
HFE	613609	Homeostatic Iron Regulator
F9	300746	Coagulation Factor IX
FMOD	600245	Fibromodulin
ADIPOQ	605441	Adiponectin, C1Q And Collagen Domain Containing
PADI4	605347	Peptidyl Arginine Deiminase 4
TP53	191170	Tumor Protein P53
HLA-B	142830	Major Histocompatibility Complex, Class I, B
VDR	601769	Vitamin D Receptor
IL18	600953	Interleukin 18
PTPN22	600716	Protein Tyrosine Phosphatase Non-Receptor Type 22
MEFV	608107	MEFV Innate Immuity Regulator, Pyrin
TLR4	603030	Toll Like Receptor 4
GBA	606463	Glucosylceramidase Beta
F8	300841	Coagulation Factor VIII
EXT2	608210	Exostosin Glycosyltransferase 2
TRPS1	604386	Transcriptional Repressor GATA Binding 1
SCARB2	602257	Scavenger Receptor Class B Member 2
BMP2	112261	Bone Morphogenetic Protein 2
CHI3L1	601525	Chitinase 3 Like 1
MMP2	120360	Matrix Metallopeptidase 2
IL1R1	147810	Interleukin 1 Receptor Type 1
MAPK14	600289	Mitogen-Activated Protein Kinase 14
HPGD	601688	15-Hydroxyprostaglandin Dehydrogenase
ATP7B	606882	ATPase Copper Transporting Beta
TNFRSF1A	191190	TNF Receptor Superfamily Member 1A
HSPA5	138120	Heat Shock Protein Family A (Hsp70) Member 5
PTH	168450	Parathyroid Hormone
CXCL12	600835	C-X-C Motif Chemokine Ligand 12
MIR155	609337	MicroRNA 155
RUNX2	600211	RUNX Family Transcription Factor 2
CCN6	603400	Cellular Communication Network Factor 6
COL10A1	120110	Collagen Type X Alpha 1 Chain
CCL5	187011	C-C Motif Chemokine Ligand 5
DCN	125255	Decorin
CCL3	182283	C-C Motif Chemokine Ligand 3
TNFRSF1B	191191	TNF Receptor Superfamily Member 1B
CSF1	120420	Colony Stimulating Factor 1
XBP1	194355	X-Box Binding Protein 1
LMX1B	602575	LIM Homeobox Transcription Factor 1 Beta
CIITA	600005	Class II Major Histocompatibility Complex Transactivator
AKR1C1	600449	Aldo-Keto Reductase Family 1 Member C1
C4orf47	/	Chromosome 4 Open Reading Frame 47
CCND1	168461	Cyclin D1
CASR	601199	Calcium Sensing Receptor
IGFBP3	146732	Insulin Like Growth Factor Binding Protein 3
HLA-DRB1	142857	Major Histocompatibility Complex, Class II, DR Beta 1
ACP5	171640	Acid Phosphatase 5, Tartrate Resistant
FN1	135600	Fibronectin 1
IFNG	147570	Interferon Gamma
ICAM1	147840	Intercellular Adhesion Molecule 1
TNFRSF11A	603499	TNF Receptor Superfamily Member 11a
CTSK	601105	Cathepsin K
MIR15A	609703	MicroRNA 15a
LMNA	150330	Lamin A/C
SAA1	104750	Serum Amyloid A1
IL4	147780	Interleukin 4
LOC109461476	/	GDF5 Promoter Region
SEMA3A	603961	Semaphorin 3A
B2M	109700	Beta-2-Microglobulin
BMP7	112267	Bone Morphogenetic Protein 7
ENPP1	173335	Ectonucleotide Pyrophosphatase/Phosphodiesterase 1
FGF2	134920	Fibroblast Growth Factor 2
BMP6	112266	Bone Morphogenetic Protein 6
CA2	611492	Carbonic Anhydrase 2
PTGS1	176805	Prostaglandin-Endoperoxide Synthase 1
AIP	605555	Aryl Hydrocarbon Receptor Interacting Protein
CALCA	114130	Calcitonin Related Polypeptide Alpha
KL	604824	Klotho
MIR181A2	612743	MicroRNA 181a-2
HMGB1	163905	High Mobility Group Box 1
SLC40A1	604653	Solute Carrier Family 40 Member 1
ZMPSTE24	606480	Zinc Metallopeptidase STE24
KIF7	611254	Kinesin Family Member 7
GPR101	300393	G Protein-Coupled Receptor 101
ZNF687	610568	Zinc Finger Protein 687
CD44	107269	CD44 Molecule (Indian Blood Group)
ADAM17	603639	ADAM Metallopeptidase Domain 17
ESR1	133430	Estrogen Receptor 1
CCN2	121009	Cellular Communication Network Factor 2
IL2	147680	Interleukin 2
MIR140	611894	MicroRNA 140
LEP	164160	Leptin
CD36	173510	CD36 Molecule
VWF	613160	Von Willebrand Factor
DKK1	605189	Dickkopf WNT Signaling Pathway Inhibitor 1
JUN	165160	Jun Proto-Oncogene, AP-1 Transcription Factor Subunit
CSF2	138960	Colony Stimulating Factor 2
VCAM1	192225	Vascular Cell Adhesion Molecule 1
IL15	600554	Interleukin 15
TTR	176300	Transthyretin
IL6R	147880	Interleukin 6 Receptor
LRCH1	610368	Leucine Rich Repeats And Calponin Homology Domain Containing 1
POMC	176830	Proopiomelanocortin
CASP3	600636	Caspase 3
MEN1	613733	Menin 1
AP3D1	607246	Adaptor Related Protein Complex 3 Subunit Delta 1
PTGES	605172	Prostaglandin E Synthase
LRP5	603506	LDL Receptor Related Protein 5
FGF23	605380	Fibroblast Growth Factor 23
TNXB	600985	Tenascin XB
CXCL1	155730	C-X-C Motif Chemokine Ligand 1
IGF2	147470	Insulin Like Growth Factor 2
TLR2	603028	Toll Like Receptor 2
ACE	106180	Angiotensin I Converting Enzyme
C1S	120580	Complement C1s
MIF	153620	Macrophage Migration Inhibitory Factor
HGF	142409	Hepatocyte Growth Factor
ELN	130160	Elastin
CLIC2	300138	Chloride Intracellular Channel 2
TRAPPC3	610955	Trafficking Protein Particle Complex 3
TRAPPC9	611966	Trafficking Protein Particle Complex 9
MIA3	613455	MIA SH3 Domain ER Export Factor 3
DMP1	600980	Dentin Matrix Acidic Phosphoprotein 1
C1R	613785	Complement C1r
CXCR4	162643	C-X-C Motif Chemokine Receptor 4
PTPN11	176876	Protein Tyrosine Phosphatase Non-Receptor Type 11
MIR150	611114	MicroRNA 150
MIR19A	609418	MicroRNA 19a
GREM1	603054	Gremlin 1, DAN Family BMP Antagonist
SERPINE1	173360	Serpin Family E Member 1
NOS2	163730	Nitric Oxide Synthase 2
IL11	147681	Interleukin 11
MGP	154870	Matrix Gla Protein
OPRM1	600018	Opioid Receptor Mu 1
MCF2L	609499	MCF.2 Cell Line Derived Transforming Sequence Like
CAT	115500	Catalase
CRH	122560	Corticotropin Releasing Hormone
IL18R1	604494	Interleukin 18 Receptor 1
EGF	131530	Epidermal Growth Factor
HLA-DQB1	604305	Major Histocompatibility Complex, Class II, DQ Beta 1
CD40LG	300386	CD40 Ligand
SLC22A4	604190	Solute Carrier Family 22 Member 4
NLRP3	606416	NLR Family Pyrin Domain Containing 3
FOS	164810	Fos Proto-Oncogene, AP-1 Transcription Factor Subunit
IL23A	605580	Interleukin 23 Subunit Alpha
CALR	109091	Calreticulin
ADAM10	602192	ADAM Metallopeptidase Domain 10
SMAD2	601366	SMAD Family Member 2
IHH	600726	Indian Hedgehog Signaling Molecule
CDK4	123829	Cyclin Dependent Kinase 4
BRAF	164757	B-Raf Proto-Oncogene, Serine/Threonine Kinase
IDH1	147700	Isocitrate Dehydrogenase (NADP(+)) 1
HRAS	190020	HRas Proto-Oncogene, GTPase
IDH2	147650	Isocitrate Dehydrogenase (NADP(+)) 2
NRAS	164790	NRAS Proto-Oncogene, GTPase
KRAS	190070	KRAS Proto-Oncogene, GTPase
CPT2	600650	Carnitine Palmitoyltransferase 2
BRCA2	600185	BRCA2 DNA Repair Associated
LYZ	153450	Lysozyme
LIG4	601837	DNA Ligase 4
GNA11	139313	G Protein Subunit Alpha 11
TYR	606933	Tyrosinase
TCIRG1	604592	T Cell Immune Regulator 1, ATPase H+ Transporting V0 Subunit A3
LTBP2	602091	Latent Transforming Growth Factor Beta Binding Protein 2
FBLN1	135820	Fibulin 1
FBLN2	135821	Fibulin 2
CD244	605554	CD244 Molecule
TNR	601995	Tenascin R
HNRNPL	603083	Heterogeneous Nuclear Ribonucleoprotein L
NFKBIL1	601022	NFKB Inhibitor Like 1
MIR106B	612983	MicroRNA 106b
MIR93	612984	MicroRNA 93
MIR132	610016	MicroRNA 132
MIR25	612150	MicroRNA 25
H3-2	/	H3.2 Histone (Putative)
MIR32	609355	MicroRNA 32
SPDT	/	Spondyloepiphyseal Dysplasia Tarda, Autosomal Dominant
HSP90B1	191175	Heat Shock Protein 90 Beta Family Member 1
CASP1	147678	Caspase 1
SPP1	166490	Secreted Phosphoprotein 1
ADAM12	602714	ADAM Metallopeptidase Domain 12
MIR335	611768	MicroRNA 335
STAT4	600558	Signal Transducer And Activator Of Transcription 4
NLRP1	606636	NLR Family Pyrin Domain Containing 1
CASP8	601763	Caspase 8
SOX5	604975	SRY-Box Transcription Factor 5
VIP	192320	Vasoactive Intestinal Peptide
CCR6	601835	C-C Motif Chemokine Receptor 6
PLAU	191840	Plasminogen Activator, Urokinase
TLR8	300366	Toll Like Receptor 8
MATN1	115437	Matrilin 1
LTA	153440	Lymphotoxin Alpha
BDNF	113505	Brain Derived Neurotrophic Factor
PPARG	601487	Peroxisome Proliferator Activated Receptor Gamma
CCL20	601960	C-C Motif Chemokine Ligand 20
HLA-DQA2	613503	Major Histocompatibility Complex, Class II, DQ Alpha 2
TNFSF13B	603969	TNF Superfamily Member 13b
IBSP	147563	Integrin Binding Sialoprotein
SELE	131210	Selectin E
EIF2S1	603907	Eukaryotic Translation Initiation Factor 2 Subunit Alpha
ADAMTS14	607506	ADAM Metallopeptidase With Thrombospondin Type 1 Motif 14
TLR8-AS1	/	TLR8 Antisense RNA 1
FSTL1	605547	Follistatin Like 1
PEPD	613230	Peptidase D
TIMP2	188825	TIMP Metallopeptidase Inhibitor 2
RETN	605565	Resistin
STAT3	102582	Signal Transducer And Activator Of Transcription 3
MYC	190080	MYC Proto-Oncogene, BHLH Transcription Factor
CP	117700	Ceruloplasmin
IL2RA	147730	Interleukin 2 Receptor Subunit Alpha
CTSL	116880	Cathepsin L
F3	134390	Coagulation Factor III, Tissue Factor
S100A12	603112	S100 Calcium Binding Protein A12
AKT1	164730	AKT Serine/Threonine Kinase 1
BMP4	112262	Bone Morphogenetic Protein 4
ANXA1	151690	Annexin A1
MMP12	601046	Matrix Metallopeptidase 12
MAPK1	176948	Mitogen-Activated Protein Kinase 1
FAS	134637	Fas Cell Surface Death Receptor
NOD2	605956	Nucleotide Binding Oligomerization Domain Containing 2
GLI3	165240	GLI Family Zinc Finger 3
IKZF1	603023	IKAROS Family Zinc Finger 1
PDIA4	/	Protein Disulfide Isomerase Family A Member 4
SLC34A1	182309	Solute Carrier Family 34 Member 1
FBN2	612570	Fibrillin 2
SLC34A3	609826	Solute Carrier Family 34 Member 3
ATP6AP1	300197	ATPase H+ Transporting Accessory Protein 1
GBP4	612466	Guanylate Binding Protein 4
MIR4649	/	MicroRNA 4649
LOC102723692	/	Uncharacterized LOC102723692
LOC105371106	/	Uncharacterized LOC105371106
LOC107987234	/	Uncharacterized LOC107987234
FGFR1	136350	Fibroblast Growth Factor Receptor 1
TRAF1	601711	TNF Receptor Associated Factor 1
F2	176930	Coagulation Factor II, Thrombin
GALNS	612222	Galactosamine (N-Acetyl)-6-Sulfatase
IL1RAPL2	300277	Interleukin 1 Receptor Accessory Protein Like 2
COMT	116790	Catechol-O-Methyltransferase
FTO	610966	FTO Alpha-Ketoglutarate Dependent Dioxygenase
CD40	109535	CD40 Molecule
NPY	162640	Neuropeptide Y
IL17RA	605461	Interleukin 17 Receptor A
SERPINA1	107400	Serpin Family A Member 1
MIRLET7E	611250	MicroRNA Let-7e
ALPP	171800	Alkaline Phosphatase, Placental
UCMA	/	Upper Zone Of Growth Plate And Cartilage Matrix Associated
CD38	107270	CD38 Molecule
SDC1	186355	Syndecan 1
SST	182450	Somatostatin
SERPINC1	107300	Serpin Family C Member 1
CTLA4	123890	Cytotoxic T-Lymphocyte Associated Protein 4
SIRT1	604479	Sirtuin 1
CCR2	601267	C-C Motif Chemokine Receptor 2
IRF5	607218	Interferon Regulatory Factor 5
GRN	138945	Granulin Precursor
MAF	177075	MAF BZIP Transcription Factor
TMPO	188380	Thymopoietin
CDKN2A	600160	Cyclin Dependent Kinase Inhibitor 2A
MIR9-1	611186	MicroRNA 9-1
NAMPT	608764	Nicotinamide Phosphoribosyltransferase
MMP8	120355	Matrix Metallopeptidase 8
COL6A4P1	612397	Collagen Type VI Alpha 4 Pseudogene 1
CXADR	602621	CXADR Ig-Like Cell Adhesion Molecule
SLC17A5	604322	Solute Carrier Family 17 Member 5
GPT	138200	Glutamic--Pyruvic Transaminase
F5	612309	Coagulation Factor V
HLA-DQA1	146880	Major Histocompatibility Complex, Class II, DQ Alpha 1
PTHLH	168470	Parathyroid Hormone Like Hormone
SOD1	147450	Superoxide Dismutase 1
BCL2	151430	BCL2 Apoptosis Regulator
HIF1A	603348	Hypoxia Inducible Factor 1 Subunit Alpha
SRC	190090	SRC Proto-Oncogene, Non-Receptor Tyrosine Kinase
FOXP3	300292	Forkhead Box P3
BCL2L11	603827	BCL2 Like 11
SOX6	607257	SRY-Box Transcription Factor 6
TSPO	109610	Translocator Protein
FOLR2	136425	Folate Receptor Beta
DSPP	125485	Dentin Sialophosphoprotein
PVT1	165140	Pvt1 Oncogene
ZFAS1	/	ZNFX1 Antisense RNA 1
CD28	186760	CD28 Molecule
CHIT1	600031	Chitinase 1
MALAT1	607924	Metastasis Associated Lung Adenocarcinoma Transcript 1
HAPLN1	115435	Hyaluronan And Proteoglycan Link Protein 1
F2RL1	600933	F2R Like Trypsin Receptor 1
UQCC1	611797	Ubiquinol-Cytochrome C Reductase Complex Assembly Factor 1
ESR2	601663	Estrogen Receptor 2
NFKB1	164011	Nuclear Factor Kappa B Subunit 1
DOT1L	607375	DOT1 Like Histone Lysine Methyltransferase
FLT1	165070	Fms Related Tyrosine Kinase 1
CXCL6	138965	C-X-C Motif Chemokine Ligand 6
GNL3	608011	G Protein Nucleolar 3
PKLR	609712	Pyruvate Kinase L/R
F10	613872	Coagulation Factor X
MITF	156845	Melanocyte Inducing Transcription Factor
F7	613878	Coagulation Factor VII
NCAM1	116930	Neural Cell Adhesion Molecule 1
PSAP	176801	Prosaposin
HPD	609695	4-Hydroxyphenylpyruvate Dioxygenase
SLC26A3	126650	Solute Carrier Family 26 Member 3
GH1	139250	Growth Hormone 1
F11	264900	Coagulation Factor XI
PSTPIP1	606347	Proline-Serine-Threonine Phosphatase Interacting Protein 1
SLC26A4	605646	Solute Carrier Family 26 Member 4
SLC26A5	604943	Solute Carrier Family 26 Member 5
THBS3	188062	Thrombospondin 3
SLC26A8	608480	Solute Carrier Family 26 Member 8
EIF3H	603912	Eukaryotic Translation Initiation Factor 3 Subunit H
LZTS1	606551	Leucine Zipper Tumor Suppressor 1
MRAP	609196	Melanocortin 2 Receptor Accessory Protein
SKA1	616673	Spindle And Kinetochore Associated Complex Subunit 1
ACOT11	606803	Acyl-CoA Thioesterase 11
FCRL3	606510	Fc Receptor Like 3
LACC1	613409	Laccase Domain Containing 1
STH	607067	Saitohin
UCA1	617500	Urothelial Cancer Associated 1
MIR222	300569	MicroRNA 222
TGFB2-AS1	/	TGFB2 Antisense RNA 1 (Head To Head)
TMPO-AS1	/	TMPO Antisense RNA 1
TGFB2-OT1	/	TGFB2 Overlapping Transcript 1
LOC102723493	/	Uncharacterized LOC102723493
LOC105370809	/	Uncharacterized LOC105370809
ENSG00000259039	/	/
LOC105377015	/	Uncharacterized LOC105377015
MAPK8	601158	Mitogen-Activated Protein Kinase 8
OSM	165095	Oncostatin M
SMO	601500	Smoothened, Frizzled Class Receptor
ANXA5	131230	Annexin A5
CD163	605545	CD163 Molecule
PRL	176760	Prolactin
OS4	/	Osteoarthritis, Generalized, Without Dysplasia, Susceptibility To
OS6	/	Osteoarthritis Susceptibility 6
ITGA4	192975	Integrin Subunit Alpha 4
CCN1	602369	Cellular Communication Network Factor 1
CTSB	116810	Cathepsin B
CYCS	123970	Cytochrome C, Somatic
ANGPT1	601667	Angiopoietin 1
CSF3	138970	Colony Stimulating Factor 3
IL7	146660	Interleukin 7
ITGB2	600065	Integrin Subunit Beta 2
CXCL5	600324	C-X-C Motif Chemokine Ligand 5
TGFA	190170	Transforming Growth Factor Alpha
CSK	124095	C-Terminal Src Kinase
HLA-DPB1	142858	Major Histocompatibility Complex, Class II, DP Beta 1
ATP6V0A2	611716	ATPase H+ Transporting V0 Subunit A2
CRBN	609262	Cereblon
MAEA	606801	Macrophage Erythroblast Attacher
NSD2	602952	Nuclear Receptor Binding SET Domain Protein 2
CCDC54	/	Coiled-Coil Domain Containing 54
SELP	173610	Selectin P
TNFRSF10A	603611	TNF Receptor Superfamily Member 10a
EPAS1	603349	Endothelial PAS Domain Protein 1
INS	176730	Insulin
GHRHR	139191	Growth Hormone Releasing Hormone Receptor
NOG	602991	Noggin
THBD	188040	Thrombomodulin
RELA	164014	RELA Proto-Oncogene, NF-KB Subunit
LOC101928222	/	Uncharacterized LOC101928222
SPARC	182120	Secreted Protein Acidic And Cysteine Rich
CSF1R	164770	Colony Stimulating Factor 1 Receptor
ALDH1A2	603687	Aldehyde Dehydrogenase 1 Family Member A2
PLAUR	173391	Plasminogen Activator, Urokinase Receptor
BCL2L1	600039	BCL2 Like 1
SOST	605740	Sclerostin
ALOX5	152390	Arachidonate 5-Lipoxygenase
PYCARD	606838	PYD And CARD Domain Containing
IL37	605510	Interleukin 37
COX5A	603773	Cytochrome C Oxidase Subunit 5A
COG5	606821	Component Of Oligomeric Golgi Complex 5
CALM1	114180	Calmodulin 1
CASP9	602234	Caspase 9
AGER	600214	Advanced Glycosylation End-Product Specific Receptor
BAX	600040	BCL2 Associated X, Apoptosis Regulator
GLT8D1	618399	Glycosyltransferase 8 Domain Containing 1
TNC	187380	Tenascin C
SOD2	147460	Superoxide Dismutase 2
SUPT3H	602947	SPT3 Homolog, SAGA And STAGA Complex Component
ITGAL	153370	Integrin Subunit Alpha L
TNFSF13	604472	TNF Superfamily Member 13
GHRL	605353	Ghrelin And Obestatin Prepropeptide
SAA4	104752	Serum Amyloid A4, Constitutive
NCOA3	601937	Nuclear Receptor Coactivator 3
BTNL2	606000	Butyrophilin Like 2
IL13	147683	Interleukin 13
PTPRC	151460	Protein Tyrosine Phosphatase Receptor Type C
ABCB1	171050	ATP Binding Cassette Subfamily B Member 1
TEK	600221	TEK Receptor Tyrosine Kinase
AGTR1	106165	Angiotensin II Receptor Type 1
HTR2A	182135	5-Hydroxytryptamine Receptor 2A
SERPINH1	600943	Serpin Family H Member 1
GGT1	612346	Gamma-Glutamyltransferase 1
TNFRSF17	109545	TNF Receptor Superfamily Member 17
IGFBP1	146730	Insulin Like Growth Factor Binding Protein 1
CD80	112203	CD80 Molecule
OLAH	/	Oleoyl-ACP Hydrolase
ENG	131195	Endoglin
TIMP3	188826	TIMP Metallopeptidase Inhibitor 3
FASLG	134638	Fas Ligand
DIO2	601413	Iodothyronine Deiodinase 2
LEPR	601007	Leptin Receptor
S100A9	123886	S100 Calcium Binding Protein A9
IL4R	147781	Interleukin 4 Receptor
TRPV1	602076	Transient Receptor Potential Cation Channel Subfamily V Member 1
STAT5B	604260	Signal Transducer And Activator Of Transcription 5B
HSP90AA1	140571	Heat Shock Protein 90 Alpha Family Class A Member 1
HSPG2	142461	Heparan Sulfate Proteoglycan 2
FCGR3A	146740	Fc Fragment Of IgG Receptor IIIa
SFRP4	606570	Secreted Frizzled Related Protein 4
CD34	142230	CD34 Molecule
APOH	138700	Apolipoprotein H
GDF6	601147	Growth Differentiation Factor 6
EPO	133170	Erythropoietin
HTRA1	602194	HtrA Serine Peptidase 1
S100A8	123885	S100 Calcium Binding Protein A8
ADAMTSL1	609198	ADAMTS Like 1
RHOB	165370	Ras Homolog Family Member B
PLA2G4A	600522	Phospholipase A2 Group IVA
VIM	193060	Vimentin
KIT	164920	KIT Proto-Oncogene, Receptor Tyrosine Kinase
ADA	608958	Adenosine Deaminase
LRP2	600073	LDL Receptor Related Protein 2
PRTN3	177020	Proteinase 3
TNIP1	607714	TNFAIP3 Interacting Protein 1
ARL13B	608922	ADP Ribosylation Factor Like GTPase 13B
MIR26A1	612151	MicroRNA 26a-1
LIF	159540	LIF Interleukin 6 Family Cytokine
ELANE	130130	Elastase, Neutrophil Expressed
IFRD1	603502	Interferon Related Developmental Regulator 1
CCR5	601373	C-C Motif Chemokine Receptor 5 (Gene/Pseudogene)
IL17F	606496	Interleukin 17F
CCN4	603398	Cellular Communication Network Factor 4
FGFR2	176943	Fibroblast Growth Factor Receptor 2
WRN	604611	WRN RecQ Like Helicase
LMNB1	150340	Lamin B1
IL6ST	600694	Interleukin 6 Signal Transducer
AMD1	180980	Adenosylmethionine Decarboxylase 1
ESD	133280	Esterase D
NPPC	600296	Natriuretic Peptide C
FLG	135940	Filaggrin
CTRL	118888	Chymotrypsin Like
CHIA	606080	Chitinase Acidic
HLA-DRB5	604776	Major Histocompatibility Complex, Class II, DR Beta 5
IFNA1	147660	Interferon Alpha 1
CASC3	606504	CASC3 Exon Junction Complex Subunit
TRAPPC2B	/	Trafficking Protein Particle Complex 2B
BDKRB2	113503	Bradykinin Receptor B2
CCL4	182284	C-C Motif Chemokine Ligand 4
LTBP1	150390	Latent Transforming Growth Factor Beta Binding Protein 1
PBRM1	606083	Polybromo 1
CDC5L	602868	Cell Division Cycle 5 Like
NME8	607421	NME/NM23 Family Member 8
GSR	138300	Glutathione-Disulfide Reductase
PON1	168820	Paraoxonase 1
HDAC4	605314	Histone Deacetylase 4
NFE2L2	600492	Nuclear Factor, Erythroid 2 Like 2
TGM2	190196	Transglutaminase 2
APOA1	107680	Apolipoprotein A1
HDAC6	300272	Histone Deacetylase 6
PRKAR1A	188830	Protein Kinase CAMP-Dependent Type I Regulatory Subunit Alpha
MME	120520	Membrane Metalloendopeptidase
DRD2	126450	Dopamine Receptor D2
GRM1	604473	Glutamate Metabotropic Receptor 1
DBH	609312	Dopamine Beta-Hydroxylase
SNCA	163890	Synuclein Alpha
CCND2	123833	Cyclin D2
CD4	186940	CD4 Molecule
ACVR1	102576	Activin A Receptor Type 1
MVK	251170	Mevalonate Kinase
PRKDC	600899	Protein Kinase, DNA-Activated, Catalytic Subunit
TFRC	190010	Transferrin Receptor
CD19	107265	CD19 Molecule
IKBKG	300248	Inhibitor Of Nuclear Factor Kappa B Kinase Regulatory Subunit Gamma
SSTR2	182452	Somatostatin Receptor 2
SLC6A4	182138	Solute Carrier Family 6 Member 4
CCND3	123834	Cyclin D3
CBS	613381	Cystathionine Beta-Synthase
AK1	/	Adenylate Kinase 1
MCL1	159552	MCL1 Apoptosis Regulator, BCL2 Family Member
GRIN2D	602717	Glutamate Ionotropic Receptor NMDA Type Subunit 2D
ASS1	603470	Argininosuccinate Synthase 1
HLA-DRA	142860	Major Histocompatibility Complex, Class II, DR Alpha
SLC11A1	600266	Solute Carrier Family 11 Member 1
REL	164910	REL Proto-Oncogene, NF-KB Subunit
PAX2	167409	Paired Box 2
GK	300474	Glycerol Kinase
CD8A	186910	CD8a Molecule
GHSR	601898	Growth Hormone Secretagogue Receptor
ARSA	607574	Arylsulfatase A
ADAMTS13	604134	ADAM Metallopeptidase With Thrombospondin Type 1 Motif 13
FAH	613871	Fumarylacetoacetate Hydrolase
TYRP1	115501	Tyrosinase Related Protein 1
HTR3A	182139	5-Hydroxytryptamine Receptor 3A
STS	300747	Steroid Sulfatase
SLC9A3R1	604990	SLC9A3 Regulator 1
CACNA1F	300110	Calcium Voltage-Gated Channel Subunit Alpha1 F
RFC1	102579	Replication Factor C Subunit 1
NR4A2	601828	Nuclear Receptor Subfamily 4 Group A Member 2
PRDM1	603423	PR/SET Domain 1
RAN	601179	RAN, Member RAS Oncogene Family
FGF3	164950	Fibroblast Growth Factor 3
ATP7A	300011	ATPase Copper Transporting Alpha
CD27	186711	CD27 Molecule
CKM	123310	Creatine Kinase, M-Type
TUBB4A	602662	Tubulin Beta 4A Class IVa
TRPM6	607009	Transient Receptor Potential Cation Channel Subfamily M Member 6
COL4A4	120131	Collagen Type IV Alpha 4 Chain
TAPBP	601962	TAP Binding Protein
PSMB5	600306	Proteasome Subunit Beta 5
PRPS1	311850	Phosphoribosyl Pyrophosphate Synthetase 1
IRF4	601900	Interferon Regulatory Factor 4
PIM2	300295	Pim-2 Proto-Oncogene, Serine/Threonine Kinase
TFR2	604720	Transferrin Receptor 2
PANK2	606157	Pantothenate Kinase 2
SLC22A12	607096	Solute Carrier Family 22 Member 12
MAFB	608968	MAF BZIP Transcription Factor B
ANK3	600465	Ankyrin 3
CD2	186990	CD2 Molecule
CD86	601020	CD86 Molecule
CD2AP	604241	CD2 Associated Protein
LMNB2	150341	Lamin B2
HIBCH	610690	3-Hydroxyisobutyryl-CoA Hydrolase
HAMP	606464	Hepcidin Antimicrobial Peptide
SSTR1	182451	Somatostatin Receptor 1
PAX1	167411	Paired Box 1
SLC31A1	603085	Solute Carrier Family 31 Member 1
CARTPT	602606	CART Prepropeptide
ACTC1	102540	Actin Alpha Cardiac Muscle 1
CLCN4	302910	Chloride Voltage-Gated Channel 4
CLCN5	300008	Chloride Voltage-Gated Channel 5
GPR143	300808	G Protein-Coupled Receptor 143
UGCG	602874	UDP-Glucose Ceramide Glucosyltransferase
MICB	602436	MHC Class I Polypeptide-Related Sequence B
SLAMF7	606625	SLAM Family Member 7
OCA2	611409	OCA2 Melanosomal Transmembrane Protein
PLEKHM1	611466	Pleckstrin Homology And RUN Domain Containing M1
MEOX1	600147	Mesenchyme Homeobox 1
GNRH1	152760	Gonadotropin Releasing Hormone 1
CKS1B	116900	CDC28 Protein Kinase Regulatory Subunit 1B
TRH	613879	Thyrotropin Releasing Hormone
HLA-DMB	142856	Major Histocompatibility Complex, Class II, DM Beta
COMMD1	607238	Copper Metabolism Domain Containing 1
GSTZ1	603758	Glutathione S-Transferase Zeta 1
DIS3	607533	DIS3 Homolog, Exosome Endoribonuclease And 3'-5' Exoribonuclease
IKZF3	606221	IKAROS Family Zinc Finger 3
SSTR5	182455	Somatostatin Receptor 5
LOXL3	607163	Lysyl Oxidase Like 3
GDF3	606522	Growth Differentiation Factor 3
GBA2	609471	Glucosylceramidase Beta 2
GCM2	603716	Glial Cells Missing Transcription Factor 2
CLDN16	603959	Claudin 16
TWIST2	607556	Twist Family BHLH Transcription Factor 2
NPHS2	604766	NPHS2 Stomatin Family Member, Podocin
HLA-DMA	142855	Major Histocompatibility Complex, Class II, DM Alpha
NAT10	609221	N-Acetyltransferase 10
SLAMF1	603492	Signaling Lymphocytic Activation Molecule Family Member 1
PRKN	602544	Parkin RBR E3 Ubiquitin Protein Ligase
PMAIP1	604959	Phorbol-12-Myristate-13-Acetate-Induced Protein 1
SNX10	614780	Sorting Nexin 10
SLC45A2	606202	Solute Carrier Family 45 Member 2
GHRH	139190	Growth Hormone Releasing Hormone
GPBAR1	610147	G Protein-Coupled Bile Acid Receptor 1
ATOX1	602270	Antioxidant 1 Copper Chaperone
KLRK1	611817	Killer Cell Lectin Like Receptor K1
RIPPLY2	609891	Ripply Transcriptional Repressor 2
MICA	600169	MHC Class I Polypeptide-Related Sequence A
MYO18B	607295	Myosin XVIIIB
MYOM2	603509	Myomesin 2
ICOSLG	605717	Inducible T Cell Costimulator Ligand
PDLIM5	605904	PDZ And LIM Domain 5
OSTM1	607649	Osteoclastogenesis Associated Transmembrane Protein 1
CCRL2	608379	C-C Motif Chemokine Receptor Like 2
CARD8	609051	Caspase Recruitment Domain Family Member 8
ALX1	601527	ALX Homeobox 1
ALX4	605420	ALX Homeobox 4
KRT86	601928	Keratin 86
MTX1	600605	Metaxin 1
NT5C1B	610526	5'-Nucleotidase, Cytosolic IB
SPECC1L	614140	Sperm Antigen With Calponin Homology And Coiled-Coil Domains 1 Like
PES1	605819	Pescadillo Ribosomal Biogenesis Factor 1
ZNF354A	602444	Zinc Finger Protein 354A
DAZAP2	607431	DAZ Associated Protein 2
DNAH8	603337	Dynein Axonemal Heavy Chain 8
TAGAP	609667	T Cell Activation RhoGTPase Activating Protein
LIN54	613367	Lin-54 DREAM MuvB Core Complex Component
ZSWIM6	615951	Zinc Finger SWIM-Type Containing 6
HJV	608374	Hemojuvelin BMP Co-Receptor
H2AX	601772	H2A.X Variant Histone
TBL1X	300196	Transducin Beta Like 1 X-Linked
OTULIN	615712	OTU Deubiquitinase With Linear Linkage Specificity
GBA3	606619	Glucosylceramidase Beta 3 (Gene/Pseudogene)
MBD6	/	Methyl-CpG Binding Domain Protein 6
SAA2	104751	Serum Amyloid A2
SHROOM2	300103	Shroom Family Member 2
SUPT20H	613417	SPT20 Homolog, SAGA Complex Component
FAM135A	/	Family With Sequence Similarity 135 Member A
USP50	/	Ubiquitin Specific Peptidase 50
ALX3	606014	ALX Homeobox 3
MAGEC1	300223	MAGE Family Member C1
FAM189B	/	Family With Sequence Similarity 189 Member B
C5orf30	/	Chromosome 5 Open Reading Frame 30
EMSY	608574	EMSY Transcriptional Repressor, BRCA2 Interacting
TENT5C	613952	Terminal Nucleotidyltransferase 5C
FRG2C	/	FSHD Region Gene 2 Family Member C
TUG1	614971	Taurine Up-Regulated 1
TP73-AS1	/	TP73 Antisense RNA 1
MIRLET7B	611249	MicroRNA Let-7b
MIR125A	611191	MicroRNA 125a
SNHG28	/	Small Nucleolar RNA Host Gene 28
FBXL19-AS1	/	FBXL19 Antisense RNA 1
MIR342	/	MicroRNA 342
MIR99B	614510	MicroRNA 99b
SNHG29	/	Small Nucleolar RNA Host Gene 29
PCAT1	616043	Prostate Cancer Associated Transcript 1
MIR561	/	MicroRNA 561
CCAT1	617705	Colon Cancer Associated Transcript 1
ST3GAL6-AS1	/	ST3GAL6 Antisense RNA 1
PDIA3P1	/	Protein Disulfide Isomerase Family A Member 3 Pseudogene 1
LAMA5-AS1	/	LAMA5 Antisense RNA 1
LOC100130744	/	Uncharacterized LOC100130744
IGHV4-38-2	/	Immunoglobulin Heavy Variable 4-38-2
PDB6	/	Paget Disease Of Bone 6
CNE4	/	CNE4 Enhancer Downstream Of SHOX
CNE5	/	CNE5 Enhancer Downstream Of SHOX
CNE6	/	CNE6 Enhancer Downstream Of SHOX
CNE7	/	CNE7 Enhancer Downstream Of SHOX
CNE8	/	CNE8 Enhancer Downstream Of SHOX
LOC108251802	/	SHOX Downstream Enhancer, Distal Recombination Region
LOC108251803	/	SHOX Downstream Enhancer, Proximal Recombination Region
LOC107984837	/	Uncharacterized LOC107984837
LOC106627981	/	GBA Recombination Region
LOC106627982	/	GBAP1 Recombination Region
PARP1	173870	Poly(ADP-Ribose) Polymerase 1
HMOX1	141250	Heme Oxygenase 1
TLR9	605474	Toll Like Receptor 9
CHADL	616236	Chondroadherin Like
SERPINA3	107280	Serpin Family A Member 3
MIR29A	610782	MicroRNA 29a
CD68	153634	CD68 Molecule
IL16	603035	Interleukin 16
IL5	147850	Interleukin 5
CX3CL1	601880	C-X3-C Motif Chemokine Ligand 1
ADAMTS3	605011	ADAM Metallopeptidase With Thrombospondin Type 1 Motif 3
MMP7	178990	Matrix Metallopeptidase 7
CCR3	601268	C-C Motif Chemokine Receptor 3
HAVCR2	606652	Hepatitis A Virus Cellular Receptor 2
MIR34A	611172	MicroRNA 34a
NFKBIA	164008	NFKB Inhibitor Alpha
HDAC9	606543	Histone Deacetylase 9
ERG	165080	ETS Transcription Factor ERG
SYVN1	608046	Synoviolin 1
CLEC3B	187520	C-Type Lectin Domain Family 3 Member B
TLR3	603029	Toll Like Receptor 3
HAS2	601636	Hyaluronan Synthase 2
MIR223	300694	MicroRNA 223
MIR149	615209	MicroRNA 149
GLIS3	610192	GLIS Family Zinc Finger 3
TNFAIP3	191163	TNF Alpha Induced Protein 3
ITGB1	135630	Integrin Subunit Beta 1
NGF	162030	Nerve Growth Factor
IGFBP5	146734	Insulin Like Growth Factor Binding Protein 5
MMP17	602285	Matrix Metallopeptidase 17
PLAT	173370	Plasminogen Activator, Tissue Type
MIR181A1	612742	MicroRNA 181a-1
NOX4	605261	NADPH Oxidase 4
POSTN	608777	Periostin
CREB1	123810	CAMP Responsive Element Binding Protein 1
CCR7	600242	C-C Motif Chemokine Receptor 7
CXCL13	605149	C-X-C Motif Chemokine Ligand 13
PITX1	602149	Paired Like Homeodomain 1
PRKCA	176960	Protein Kinase C Alpha
ASTN2	612856	Astrotactin 2
CDKN1A	116899	Cyclin Dependent Kinase Inhibitor 1A
LRP6	603507	LDL Receptor Related Protein 6
OLR1	602601	Oxidized Low Density Lipoprotein Receptor 1
SP1	189906	Sp1 Transcription Factor
LGALS1	150570	Galectin 1
MIR145	611795	MicroRNA 145
ADAMTS1	605174	ADAM Metallopeptidase With Thrombospondin Type 1 Motif 1
PTN	162095	Pleiotrophin
LEPQTL1	/	Leptin, Serum Levels Of
PLA2G2A	172411	Phospholipase A2 Group IIA
IL21	605384	Interleukin 21
UCN	600945	Urocortin
CAMK2B	607707	Calcium/Calmodulin Dependent Protein Kinase II Beta
TGFBR3	600742	Transforming Growth Factor Beta Receptor 3
CRTC1	607536	CREB Regulated Transcription Coactivator 1
SLC39A8	608732	Solute Carrier Family 39 Member 8
XRCC4	194363	X-Ray Repair Cross Complementing 4
MUS81	606591	MUS81 Structure-Specific Endonuclease Subunit
MRC1	153618	Mannose Receptor C-Type 1
CSMD1	608397	CUB And Sushi Multiple Domains 1
PARD3B	/	Par-3 Family Cell Polarity Regulator Beta
DUS4L	/	Dihydrouridine Synthase 4 Like
DNAH10	605884	Dynein Axonemal Heavy Chain 10
NACA2	609274	Nascent Polypeptide Associated Complex Subunit Alpha 2
TMEM167A	/	Transmembrane Protein 167A
NEAT1	612769	Nuclear Paraspeckle Assembly Transcript 1
SCARNA18	611329	Small Cajal Body-Specific RNA 18
TSBP1-AS1	/	TSBP1 And BTNL2 Antisense RNA 1
CXCL10	147310	C-X-C Motif Chemokine Ligand 10
MIR27A	612153	MicroRNA 27a
XDH	607633	Xanthine Dehydrogenase
IGFBP7	602867	Insulin Like Growth Factor Binding Protein 7
RARRES2	601973	Retinoic Acid Receptor Responder 2
ALOX15	152392	Arachidonate 15-Lipoxygenase
WNT5A	164975	Wnt Family Member 5A
MIR29B1	610783	MicroRNA 29b-1
MMP14	600754	Matrix Metallopeptidase 14
PTH1R	168468	Parathyroid Hormone 1 Receptor
IL1RAP	602626	Interleukin 1 Receptor Accessory Protein
IL34	612081	Interleukin 34
MIR21	611020	MicroRNA 21
TH	191290	Tyrosine Hydroxylase
PECAM1	173445	Platelet And Endothelial Cell Adhesion Molecule 1
IGF1R	147370	Insulin Like Growth Factor 1 Receptor
ANPEP	151530	Alanyl Aminopeptidase, Membrane
CDH2	114020	Cadherin 2
OPRD1	165195	Opioid Receptor Delta 1
CLU	185430	Clusterin
IL1R2	147811	Interleukin 1 Receptor Type 2
IL9	146931	Interleukin 9
MAZ	600999	MYC Associated Zinc Finger Protein
CTNNB1	116806	Catenin Beta 1
LGALS3	153619	Galectin 3
CXCR3	300574	C-X-C Motif Chemokine Receptor 3
MET	164860	MET Proto-Oncogene, Receptor Tyrosine Kinase
NOTCH1	190198	Notch Receptor 1
DEAF1	602635	DEAF1 Transcription Factor
OLIG3	609323	Oligodendrocyte Transcription Factor 3
GPR22	601910	G Protein-Coupled Receptor 22
VCAN	118661	Versican
CAV1	601047	Caveolin 1
CXCR2	146928	C-X-C Motif Chemokine Receptor 2
HAS1	601463	Hyaluronan Synthase 1
HRH2	142703	Histamine Receptor H2
ATF2	123811	Activating Transcription Factor 2
CXCR1	146929	C-X-C Motif Chemokine Receptor 1
SOCS1	603597	Suppressor Of Cytokine Signaling 1
PIK3R1	171833	Phosphoinositide-3-Kinase Regulatory Subunit 1
ACVRL1	601284	Activin A Receptor Like Type 1
LPAR1	602282	Lysophosphatidic Acid Receptor 1
TREH	275360	Trehalase
IL1RL2	604512	Interleukin 1 Receptor Like 2
DANCR	614625	Differentiation Antagonizing Non-Protein Coding RNA
VIM2P	/	Vimentin 2, Pseudogene
THBS1	188060	Thrombospondin 1
ADIPOR1	607945	Adiponectin Receptor 1
CTSD	116840	Cathepsin D
CALCR	114131	Calcitonin Receptor
GJA1	121014	Gap Junction Protein Alpha 1
PTK2B	601212	Protein Tyrosine Kinase 2 Beta
NR1D1	602408	Nuclear Receptor Subfamily 1 Group D Member 1
TYMP	131222	Thymidine Phosphorylase
SERPINB2	173390	Serpin Family B Member 2
SREBF2	600481	Sterol Regulatory Element Binding Transcription Factor 2
CCL11	601156	C-C Motif Chemokine Ligand 11
ITLN1	609873	Intelectin 1
RBFOX1	605104	RNA Binding Fox-1 Homolog 1
MIR26B	612152	MicroRNA 26b
MIR27B	610636	MicroRNA 27b
MIR488	/	MicroRNA 488
FOXD2-AS1	/	FOXD2 Adjacent Opposite Strand RNA 1
IL32	606001	Interleukin 32
IL33	608678	Interleukin 33
SNORD19	/	Small Nucleolar RNA, C/D Box 19
DPP4	/	Dipeptidyl Peptidase 4
FGF1	131220	Fibroblast Growth Factor 1
MAP2K4	601335	Mitogen-Activated Protein Kinase Kinase 4
INHBA	147290	Inhibin Subunit Beta A
CCL21	602737	C-C Motif Chemokine Ligand 21
LUM	600616	Lumican
MCAM	155735	Melanoma Cell Adhesion Molecule
MIR210	612982	MicroRNA 210
ROR2	602337	Receptor Tyrosine Kinase Like Orphan Receptor 2
PLA2G3	611651	Phospholipase A2 Group III
SLPI	107285	Secretory Leukocyte Peptidase Inhibitor
AQP1	107776	Aquaporin 1 (Colton Blood Group)
NR3C1	138040	Nuclear Receptor Subfamily 3 Group C Member 1
CCR1	601159	C-C Motif Chemokine Receptor 1
HMMR	600936	Hyaluronan Mediated Motility Receptor
NUCB2	608020	Nucleobindin 2
CYP19A1	107910	Cytochrome P450 Family 19 Subfamily A Member 1
PTGER4	601586	Prostaglandin E Receptor 4
GZMA	140050	Granzyme A
IL22	605330	Interleukin 22
IFNB1	147640	Interferon Beta 1
TCF7L1	604652	Transcription Factor 7 Like 1
CHI3L2	601526	Chitinase 3 Like 2
PDCD5	604583	Programmed Cell Death 5
BMPR1A	601299	Bone Morphogenetic Protein Receptor Type 1A
MPO	606989	Myeloperoxidase
ITGB3	173470	Integrin Subunit Beta 3
EDN1	131240	Endothelin 1
ITGAM	120980	Integrin Subunit Alpha M
BIRC5	603352	Baculoviral IAP Repeat Containing 5
IL10RA	146933	Interleukin 10 Receptor Subunit Alpha
HP	140100	Haptoglobin
IL3	147740	Interleukin 3
ADIPOR2	607946	Adiponectin Receptor 2
CCL8	602283	C-C Motif Chemokine Ligand 8
CLEC4A	605306	C-Type Lectin Domain Family 4 Member A
CCL18	603757	C-C Motif Chemokine Ligand 18
TPSAB1	191080	Tryptase Alpha/Beta 1
ADAMTS8	605175	ADAM Metallopeptidase With Thrombospondin Type 1 Motif 8
MIR454	/	MicroRNA 454
MIR885	/	MicroRNA 885
UGDH	603370	UDP-Glucose 6-Dehydrogenase
PRELP	601914	Proline And Arginine Rich End Leucine Rich Repeat Protein
CHAD	602178	Chondroadherin
TRAF6	602355	TNF Receptor Associated Factor 6
APLN	300297	Apelin
PTEN	601728	Phosphatase And Tensin Homolog
GSK3B	605004	Glycogen Synthase Kinase 3 Beta
PGF	601121	Placental Growth Factor
FOXO3	602681	Forkhead Box O3
KNG1	612358	Kininogen 1
HBEGF	126150	Heparin Binding EGF Like Growth Factor
PCSK6	167405	Proprotein Convertase Subtilisin/Kexin Type 6
SOD3	185490	Superoxide Dismutase 3
MMP28	608417	Matrix Metallopeptidase 28
BSG	109480	Basigin (Ok Blood Group)
WNT3A	606359	Wnt Family Member 3A
SMURF2	605532	SMAD Specific E3 Ubiquitin Protein Ligase 2
MIR365A	614735	MicroRNA 365a
MIR320C1	/	MicroRNA 320c-1
NOS1	163731	Nitric Oxide Synthase 1
TPI1	190450	Triosephosphate Isomerase 1
NLRP12	609648	NLR Family Pyrin Domain Containing 12
PAPSS2	603005	3'-Phosphoadenosine 5'-Phosphosulfate Synthase 2
JUND	165162	JunD Proto-Oncogene, AP-1 Transcription Factor Subunit
CXCR5	601613	C-X-C Motif Chemokine Receptor 5
CXCL11	604852	C-X-C Motif Chemokine Ligand 11
LOC111365141	/	NOS2 5' Regulatory Region
DUSP1	600714	Dual Specificity Phosphatase 1
MMP16	602262	Matrix Metallopeptidase 16
NGFR	162010	Nerve Growth Factor Receptor
PLOD2	601865	Procollagen-Lysine,2-Oxoglutarate 5-Dioxygenase 2
ARNTL	602550	Aryl Hydrocarbon Receptor Nuclear Translocator Like
CSGALNACT1	616615	Chondroitin Sulfate N-Acetylgalactosaminyltransferase 1
SDC4	600017	Syndecan 4
DIO3	601038	Iodothyronine Deiodinase 3
LNCRNA-ATB	/	Long Noncoding RNA Activated By TGF-Beta
ATF3	603148	Activating Transcription Factor 3
WWP2	602308	WW Domain Containing E3 Ubiquitin Protein Ligase 2
TACR1	162323	Tachykinin Receptor 1
HMGA2	600698	High Mobility Group AT-Hook 2
CST3	604312	Cystatin C
CAST	114090	Calpastatin
B3GAT3	606374	Beta-1,3-Glucuronyltransferase 3
TGIF1	602630	TGFB Induced Factor Homeobox 1
SFRP1	604156	Secreted Frizzled Related Protein 1
AHSG	138680	Alpha 2-HS Glycoprotein
HYAL2	603551	Hyaluronidase 2
CABIN1	604251	Calcineurin Binding Protein 1
LGALS8	606099	Galectin 8
HMGB2	163906	High Mobility Group Box 2
IL1RL1	601203	Interleukin 1 Receptor Like 1
MRC2	612264	Mannose Receptor C Type 2
CIRBP	602649	Cold Inducible RNA Binding Protein
MTOR	601231	Mechanistic Target Of Rapamycin Kinase
CNR2	605051	Cannabinoid Receptor 2
TIMP4	601915	TIMP Metallopeptidase Inhibitor 4
BAG6	142590	BCL2 Associated Athanogene 6
THRA	190120	Thyroid Hormone Receptor Alpha
ATF6	605537	Activating Transcription Factor 6
HMGCR	142910	3-Hydroxy-3-Methylglutaryl-CoA Reductase
MUTYH	604933	MutY DNA Glycosylase
ORAI1	610277	ORAI Calcium Release-Activated Calcium Modulator 1
GLRX	600443	Glutaredoxin
UTS2	604097	Urotensin 2
USP33	615146	Ubiquitin Specific Peptidase 33
COL6A4P2	616612	Collagen Type VI Alpha 4 Pseudogene 2
DNMT3A	602769	DNA Methyltransferase 3 Alpha
PIK3CG	601232	Phosphatidylinositol-4,5-Bisphosphate 3-Kinase Catalytic Subunit Gamma
MAP3K5	602448	Mitogen-Activated Protein Kinase Kinase Kinase 5
FOXO1	136533	Forkhead Box O1
CNR1	114610	Cannabinoid Receptor 1
PPARGC1A	604517	PPARG Coactivator 1 Alpha
CYBA	608508	Cytochrome B-245 Alpha Chain
OPRK1	165196	Opioid Receptor Kappa 1
CCR4	604836	C-C Motif Chemokine Receptor 4
SERPINB5	154790	Serpin Family B Member 5
SIRT6	606211	Sirtuin 6
PTGES3	607061	Prostaglandin E Synthase 3
RELN	600514	Reelin
PPBP	121010	Pro-Platelet Basic Protein
LCN2	600181	Lipocalin 2
HRH4	606792	Histamine Receptor H4
EFEMP2	604633	EGF Containing Fibulin Extracellular Matrix Protein 2
LY96	605243	Lymphocyte Antigen 96
FAP	600403	Fibroblast Activation Protein Alpha
SERPINA4	147935	Serpin Family A Member 4
SP3	601804	Sp3 Transcription Factor
IL18RAP	604509	Interleukin 18 Receptor Accessory Protein
IL27	608273	Interleukin 27
PITRM1	618211	Pitrilysin Metallopeptidase 1
CCL13	601391	C-C Motif Chemokine Ligand 13
LGALS9	601879	Galectin 9
IFNL1	607403	Interferon Lambda 1
MIR206	611599	MicroRNA 206
MIR125B1	610104	MicroRNA 125b-1
MIR30A	612329	MicroRNA 30a
MIR125B2	610105	MicroRNA 125b-2
MIR320A	614112	MicroRNA 320a
MIR139	615017	MicroRNA 139
MIR675	615509	MicroRNA 675
ERVK-18	/	Endogenous Retrovirus Group K Member 18
POR	124015	Cytochrome P450 Oxidoreductase
MTHFR	607093	Methylenetetrahydrofolate Reductase
PTGER2	176804	Prostaglandin E Receptor 2
CYP1A1	108330	Cytochrome P450 Family 1 Subfamily A Member 1
HHIP	606178	Hedgehog Interacting Protein
SIK3	614776	SIK Family Kinase 3
NRCAM	601581	Neuronal Cell Adhesion Molecule
NCALD	606722	Neurocalcin Delta
LRG1	611289	Leucine Rich Alpha-2-Glycoprotein 1
PROCR	600646	Protein C Receptor
DSP	125647	Desmoplakin
HSPD1	118190	Heat Shock Protein Family D (Hsp60) Member 1
SCN9A	603415	Sodium Voltage-Gated Channel Alpha Subunit 9
PRDX5	606583	Peroxiredoxin 5
CSTA	184600	Cystatin A
ADM	103275	Adrenomedullin
MIR130A	610175	MicroRNA 130a
JAG1	601920	Jagged Canonical Notch Ligand 1
AHR	600253	Aryl Hydrocarbon Receptor
MC1R	155555	Melanocortin 1 Receptor
YY1	600013	YY1 Transcription Factor
GALE	606953	UDP-Galactose-4-Epimerase
TWIST1	601622	Twist Family BHLH Transcription Factor 1
HABP2	603924	Hyaluronan Binding Protein 2
ANP32A	600832	Acidic Nuclear Phosphoprotein 32 Family Member A
TLR10	606270	Toll Like Receptor 10
KLRB1	602890	Killer Cell Lectin Like Receptor B1
WNT16	606267	Wnt Family Member 16
HIF3A	609976	Hypoxia Inducible Factor 3 Subunit Alpha
FIP1L1	607686	Factor Interacting With PAPOLA And CPSF1
HBP1	616714	HMG-Box Transcription Factor 1
CHRDL2	613127	Chordin Like 2
DCSTAMP	605933	Dendrocyte Expressed Seven Transmembrane Protein
TENT5A	611357	Terminal Nucleotidyltransferase 5A
PRNCR1	615452	Prostate Cancer Associated Non-Coding RNA 1
MAP2K6	601254	Mitogen-Activated Protein Kinase Kinase 6
EZH2	601573	Enhancer Of Zeste 2 Polycomb Repressive Complex 2 Subunit
RAC1	602048	Rac Family Small GTPase 1
NR1H3	602423	Nuclear Receptor Subfamily 1 Group H Member 3
IL12A	161560	Interleukin 12A
C5AR1	113995	Complement C5a Receptor 1
SLC23A2	603791	Solute Carrier Family 23 Member 2
GSTM1	138350	Glutathione S-Transferase Mu 1
FGF21	609436	Fibroblast Growth Factor 21
BBC3	605854	BCL2 Binding Component 3
SCG2	118930	Secretogranin II
ADAMTS9	605421	ADAM Metallopeptidase With Thrombospondin Type 1 Motif 9
CYTL1	607930	Cytokine Like 1
GSTT1	600436	Glutathione S-Transferase Theta 1
MIR29C	610784	MicroRNA 29c
MIR29B2	/	MicroRNA 29b-2
MIR338	614059	MicroRNA 338
BMPR2	600799	Bone Morphogenetic Protein Receptor Type 2
CD247	186780	CD247 Molecule
XYLT2	608125	Xylosyltransferase 2
TRPV6	606680	Transient Receptor Potential Cation Channel Subfamily V Member 6
CTSS	116845	Cathepsin S
MSTN	601788	Myostatin
B4GALT1	137060	Beta-1,4-Galactosyltransferase 1
KPNA2	600685	Karyopherin Subunit Alpha 2
SFTPB	178640	Surfactant Protein B
SFTPD	178635	Surfactant Protein D
CS	118950	Citrate Synthase
BRD4	608749	Bromodomain Containing 4
SFTPC	178620	Surfactant Protein C
PTH2R	601469	Parathyroid Hormone 2 Receptor
GPD1L	611778	Glycerol-3-Phosphate Dehydrogenase 1 Like
DNTT	187410	DNA Nucleotidylexotransferase
SFTPA1	178630	Surfactant Protein A1
CMKLR1	602351	Chemerin Chemokine-Like Receptor 1
MFAP4	600596	Microfibril Associated Protein 4
SLC25A27	613725	Solute Carrier Family 25 Member 27
ADAMTS7	605009	ADAM Metallopeptidase With Thrombospondin Type 1 Motif 7
MIR483	/	MicroRNA 483
HOTAIRM1	/	HOXA Transcript Antisense RNA, Myeloid-Specific 1
OAP	/	Osteoarthrosis, Precocious
LOC106728418	/	LEP 5' Regulatory Region
NOD1	605980	Nucleotide Binding Oligomerization Domain Containing 1
FOSL1	136515	FOS Like 1, AP-1 Transcription Factor Subunit
MAP1LC3A	601242	Microtubule Associated Protein 1 Light Chain 3 Alpha
STAB1	608560	Stabilin 1
TRIM38	/	Tripartite Motif Containing 38
SCUBE1	611746	Signal Peptide, CUB Domain And EGF Like Domain Containing 1
H3C1	602810	H3 Clustered Histone 1
GAPDH	138400	Glyceraldehyde-3-Phosphate Dehydrogenase
PPP3CA	114105	Protein Phosphatase 3 Catalytic Subunit Alpha
AR	313700	Androgen Receptor
ACTG1	102560	Actin Gamma 1
ESRRB	602167	Estrogen Related Receptor Beta
GSTP1	134660	Glutathione S-Transferase Pi 1
ADRB2	109690	Adrenoceptor Beta 2
PDPK1	605213	3-Phosphoinositide Dependent Protein Kinase 1
CYP2D6	124030	Cytochrome P450 Family 2 Subfamily D Member 6
ENO2	131360	Enolase 2
PRKAA1	602739	Protein Kinase AMP-Activated Catalytic Subunit Alpha 1
TP63	603273	Tumor Protein P63
RIPK2	603455	Receptor Interacting Serine/Threonine Kinase 2
HLA-A	142800	Major Histocompatibility Complex, Class I, A
PIK3CB	602925	Phosphatidylinositol-4,5-Bisphosphate 3-Kinase Catalytic Subunit Beta
KEAP1	606016	Kelch Like ECH Associated Protein 1
SOX2	184429	SRY-Box Transcription Factor 2
BECN1	604378	Beclin 1
GLB1	611458	Galactosidase Beta 1
CD3D	186790	CD3d Molecule
C5	120900	Complement C5
FAAH	602935	Fatty Acid Amide Hydrolase
HCFC1	300019	Host Cell Factor C1
TARDBP	605078	TAR DNA Binding Protein
HYAL1	607071	Hyaluronidase 1
PKM	179050	Pyruvate Kinase M1/2
MECP2	300005	Methyl-CpG Binding Protein 2
ULK1	603168	Unc-51 Like Autophagy Activating Kinase 1
EFEMP1	601548	EGF Containing Fibulin Extracellular Matrix Protein 1
DVL2	602151	Dishevelled Segment Polarity Protein 2
NR1I3	603881	Nuclear Receptor Subfamily 1 Group I Member 3
S100B	176990	S100 Calcium Binding Protein B
HDAC7	606542	Histone Deacetylase 7
CRYAB	123590	Crystallin Alpha B
NTN1	601614	Netrin 1
SULT2A1	125263	Sulfotransferase Family 2A Member 1
PRKAR2B	176912	Protein Kinase CAMP-Dependent Type II Regulatory Subunit Beta
PDE5A	603310	Phosphodiesterase 5A
PDE4A	600126	Phosphodiesterase 4A
CALM2	114182	Calmodulin 2
LOXL2	606663	Lysyl Oxidase Like 2
BRD2	601540	Bromodomain Containing 2
GANAB	104160	Glucosidase II Alpha Subunit
GPX3	138321	Glutathione Peroxidase 3
APOB	107730	Apolipoprotein B
TRAF2	601895	TNF Receptor Associated Factor 2
PFKFB3	605319	6-Phosphofructo-2-Kinase/Fructose-2,6-Biphosphatase 3
DLL1	606582	Delta Like Canonical Notch Ligand 1
HLA-G	142871	Major Histocompatibility Complex, Class I, G
RIPK4	605706	Receptor Interacting Serine/Threonine Kinase 4
SHMT2	138450	Serine Hydroxymethyltransferase 2
CSPG4	601172	Chondroitin Sulfate Proteoglycan 4
HES1	139605	Hes Family BHLH Transcription Factor 1
NFATC4	602699	Nuclear Factor Of Activated T Cells 4
OCRL	300535	OCRL Inositol Polyphosphate-5-Phosphatase
PTPRD	601598	Protein Tyrosine Phosphatase Receptor Type D
PDGFC	608452	Platelet Derived Growth Factor C
STT3B	608605	STT3 Oligosaccharyltransferase Complex Catalytic Subunit B
FOXM1	602341	Forkhead Box M1
ACSL4	300157	Acyl-CoA Synthetase Long Chain Family Member 4
KLF5	602903	Kruppel Like Factor 5
SECISBP2	607693	SECIS Binding Protein 2
NCOR2	600848	Nuclear Receptor Corepressor 2
PTGES2	608152	Prostaglandin E Synthase 2
PRDX4	300927	Peroxiredoxin 4
SPHK2	607092	Sphingosine Kinase 2
BAG1	601497	BCL2 Associated Athanogene 1
LGR5	606667	Leucine Rich Repeat Containing G Protein-Coupled Receptor 5
ZFP36L1	601064	ZFP36 Ring Finger Protein Like 1
EIF4G2	602325	Eukaryotic Translation Initiation Factor 4 Gamma 2
NOX1	300225	NADPH Oxidase 1
TAGLN	600818	Transgelin
PREP	600400	Prolyl Endopeptidase
CCL7	158106	C-C Motif Chemokine Ligand 7
CHKA	118491	Choline Kinase Alpha
VPS4B	609983	Vacuolar Protein Sorting 4 Homolog B
CPEB1	607342	Cytoplasmic Polyadenylation Element Binding Protein 1
DKK3	605416	Dickkopf WNT Signaling Pathway Inhibitor 3
CRLF1	604237	Cytokine Receptor Like Factor 1
SMN1	600354	Survival Of Motor Neuron 1, Telomeric
SDCBP	602217	Syndecan Binding Protein
FUT1	211100	Fucosyltransferase 1 (H Blood Group)
LPA	152200	Lipoprotein(A)
APOL1	603743	Apolipoprotein L1
UNC5C	603610	Unc-5 Netrin Receptor C
RSPO2	610575	R-Spondin 2
HGFAC	604552	HGF Activator
IL17RC	610925	Interleukin 17 Receptor C
KHDRBS1	602489	KH RNA Binding Domain Containing, Signal Transduction Associated 1
CD160	604463	CD160 Molecule
ABCD2	601081	ATP Binding Cassette Subfamily D Member 2
CHST11	610128	Carbohydrate Sulfotransferase 11
LGR4	606666	Leucine Rich Repeat Containing G Protein-Coupled Receptor 4
KLK11	604434	Kallikrein Related Peptidase 11
DSTN	609114	Destrin, Actin Depolymerizing Factor
DUSP19	611437	Dual Specificity Phosphatase 19
DPP7	610537	Dipeptidyl Peptidase 7
OXA1L	601066	OXA1L Mitochondrial Inner Membrane Protein
CCL16	601394	C-C Motif Chemokine Ligand 16
BOK	605404	BCL2 Family Apoptosis Regulator BOK
FIS1	609003	Fission, Mitochondrial 1
UNC5B	607870	Unc-5 Netrin Receptor B
TUFT1	600087	Tuftelin 1
TSC22D3	300506	TSC22 Domain Family Member 3
CORT	602784	Cortistatin
NID2	605399	Nidogen 2
SUB1	600503	SUB1 Regulator Of Transcription
CCL22	602957	C-C Motif Chemokine Ligand 22
FFAR4	609044	Free Fatty Acid Receptor 4
MICAL3	608882	Microtubule Associated Monooxygenase, Calponin And LIM Domain Containing 3
CRTAC1	606276	Cartilage Acidic Protein 1
CREB3	606443	CAMP Responsive Element Binding Protein 3
RACK1	176981	Receptor For Activated C Kinase 1
FUT4	104230	Fucosyltransferase 4
FOXP4	608924	Forkhead Box P4
EN1	131290	Engrailed Homeobox 1
NKX3-2	602183	NK3 Homeobox 2
SPON1	604989	Spondin 1
CCL14	601392	C-C Motif Chemokine Ligand 14
CCL15	601393	C-C Motif Chemokine Ligand 15
CCAR2	607359	Cell Cycle And Apoptosis Regulator 2
CKLF	616074	Chemokine Like Factor
LAG3	153337	Lymphocyte Activating 3
SHROOM1	611179	Shroom Family Member 1
SPCS1	610358	Signal Peptidase Complex Subunit 1
FNDC5	611906	Fibronectin Type III Domain Containing 5
BCAP29	/	B Cell Receptor Associated Protein 29
AKNA	605729	AT-Hook Transcription Factor
CILP2	612419	Cartilage Intermediate Layer Protein 2
HSH2D	608349	Hematopoietic SH2 Domain Containing
TM2D3	610014	TM2 Domain Containing 3
XCL2	604828	X-C Motif Chemokine Ligand 2
XIST	314670	X Inactive Specific Transcript
MIR204	610942	MicroRNA 204
MIR23A	607962	MicroRNA 23a
MIR196A2	609687	MicroRNA 196a-2
MIR200B	612091	MicroRNA 200b
MIR16-1	609704	MicroRNA 16-1
MIR181C	612746	MicroRNA 181c
MIR370	612553	MicroRNA 370
MIR373	611954	MicroRNA 373
MIR449A	613131	MicroRNA 449a
SNHG5	613263	Small Nucleolar RNA Host Gene 5
MIR22	612077	MicroRNA 22
MIR152	613788	MicroRNA 152
MIR9-3	611188	MicroRNA 9-3
MIR301A	615675	MicroRNA 301a
MIR30B	/	MicroRNA 30b
MIR211	613753	MicroRNA 211
MIR138-1	613394	MicroRNA 138-1
MIR138-2	613395	MicroRNA 138-2
MIR324	/	MicroRNA 324
MIR24-1	609705	MicroRNA 24-1
MIR24-2	610724	MicroRNA 24-2
MIR16-2	/	MicroRNA 16-2
MIR381	/	MicroRNA 381
MIR337	/	MicroRNA 337
MIR9-2	611187	MicroRNA 9-2
MIR486-1	/	MicroRNA 486-1
MIR98	300810	MicroRNA 98
MIR33B	613486	MicroRNA 33b
MIR451A	612071	MicroRNA 451a
MIR577	/	MicroRNA 577
MIR671	615245	MicroRNA 671
MIR634	/	MicroRNA 634
MIR105-1	300811	MicroRNA 105-1
TP53COR1	616343	Tumor Protein P53 Pathway Corepressor 1
HPBP	/	Phosphate Binding Apolipoprotein
LOC112543491	/	Linc-UFC1
LOC110283621	/	SPP1 5' Regulatory Region
CEACAM8	615747	CEA Cell Adhesion Molecule 8
CEBPB	189965	CCAAT Enhancer Binding Protein Beta
CHUK	600664	Component Of Inhibitor Of Nuclear Factor Kappa B Kinase Complex
CFLAR	603599	CASP8 And FADD Like Apoptosis Regulator
MAPK10	602897	Mitogen-Activated Protein Kinase 10
L13715-020	/	/
L13304-025	/	/
AB372731	/	/
EP300	602700	E1A Binding Protein P300
ITIH1	147270	Inter-Alpha-Trypsin Inhibitor Heavy Chain 1
CEACAM4	/	CEA Cell Adhesion Molecule 4
TNFRSF6B	603361	TNF Receptor Superfamily Member 6b
MIR4435-2	/	MicroRNA 4435-2
TNFSF14	604520	TNF Superfamily Member 14
MMP10	185260	Matrix Metallopeptidase 10
WNT7A	601570	Wnt Family Member 7A
LDHB	150100	Lactate Dehydrogenase B
SETD2	612778	SET Domain Containing 2, Histone Lysine Methyltransferase
P4HA2	600608	Prolyl 4-Hydroxylase Subunit Alpha 2
TNKS	603303	Tankyrase
DDIT4	607729	DNA Damage Inducible Transcript 4
P4HA1	176710	Prolyl 4-Hydroxylase Subunit Alpha 1
SETD1A	611052	SET Domain Containing 1A, Histone Lysine Methyltransferase
OPTC	605127	Opticin
CA10	604642	Carbonic Anhydrase 10
HES5	607348	Hes Family BHLH Transcription Factor 5
MIR146B	610567	MicroRNA 146b
BHD	/	Beukes Familial Hip Dysplasia
ITGAV	193210	Integrin Subunit Alpha V
SULF1	610012	Sulfatase 1
ADAM15	605548	ADAM Metallopeptidase Domain 15
HDAC1	601241	Histone Deacetylase 1
SLC2A1	138140	Solute Carrier Family 2 Member 1
SOCS3	604176	Suppressor Of Cytokine Signaling 3
TSLP	607003	Thymic Stromal Lymphopoietin
MAPT	157140	Microtubule Associated Protein Tau
AXL	109135	AXL Receptor Tyrosine Kinase
USP8	603158	Ubiquitin Specific Peptidase 8
FGF18	603726	Fibroblast Growth Factor 18
ABT1	/	Activator Of Basal Transcription 1
MIR499A	613614	MicroRNA 499a
NTRK1	191315	Neurotrophic Receptor Tyrosine Kinase 1
S100A4	114210	S100 Calcium Binding Protein A4
KDR	191306	Kinase Insert Domain Receptor
PRKCZ	176982	Protein Kinase C Zeta
ANG	105850	Angiogenin
BGN	301870	Biglycan
GC	139200	GC Vitamin D Binding Protein
JUNB	165161	JunB Proto-Oncogene, AP-1 Transcription Factor Subunit
TNFRSF10B	603612	TNF Receptor Superfamily Member 10b
S100A11	603114	S100 Calcium Binding Protein A11
PADI2	607935	Peptidyl Arginine Deiminase 2
ENO1	172430	Enolase 1
CD55	125240	CD55 Molecule (Cromer Blood Group)
MAP2K7	603014	Mitogen-Activated Protein Kinase Kinase 7
DEFB4A	602215	Defensin Beta 4A
MIR92A1	609422	MicroRNA 92a-1
CXCL16	605398	C-X-C Motif Chemokine Ligand 16
ALOX5AP	603700	Arachidonate 5-Lipoxygenase Activating Protein
TNFSF12	602695	TNF Superfamily Member 12
CTSG	116830	Cathepsin G
CPOX	612732	Coproporphyrinogen Oxidase
STAT1	600555	Signal Transducer And Activator Of Transcription 1
MAP3K7	602614	Mitogen-Activated Protein Kinase Kinase Kinase 7
MAP2K3	602315	Mitogen-Activated Protein Kinase Kinase 3
ANXA2	151740	Annexin A2
CFI	217030	Complement Factor I
TNFSF10	603598	TNF Superfamily Member 10
VTN	193190	Vitronectin
ELF3	602191	E74 Like ETS Transcription Factor 3
IKBKB	603258	Inhibitor Of Nuclear Factor Kappa B Kinase Subunit Beta
F2R	187930	Coagulation Factor II Thrombin Receptor
MIR193B	614734	MicroRNA 193b
CD151	602243	CD151 Molecule (Raph Blood Group)
PCSK9	607786	Proprotein Convertase Subtilisin/Kexin Type 9
NPM1	164040	Nucleophosmin 1
NF1	613113	Neurofibromin 1
RPS19	603474	Ribosomal Protein S19
HERC2	605837	HECT And RLD Domain Containing E3 Ubiquitin Protein Ligase 2
EGLN2	606424	Egl-9 Family Hypoxia Inducible Factor 2
GRM2	604099	Glutamate Metabotropic Receptor 2
GPD2	138430	Glycerol-3-Phosphate Dehydrogenase 2
AP3B1	603401	Adaptor Related Protein Complex 3 Subunit Beta 1
ARHGEF1	601855	Rho Guanine Nucleotide Exchange Factor 1
LCT	603202	Lactase
MMP24	604871	Matrix Metallopeptidase 24
CRADD	603454	CASP2 And RIPK1 Domain Containing Adaptor With Death Domain
SOCS2	605117	Suppressor Of Cytokine Signaling 2
HTT	613004	Huntingtin
TBX2	600747	T-Box Transcription Factor 2
ITPKC	606476	Inositol-Trisphosphate 3-Kinase C
GAK	602052	Cyclin G Associated Kinase
EPB41L1	602879	Erythrocyte Membrane Protein Band 4.1 Like 1
ADD1	102680	Adducin 1
EIF2B1	606686	Eukaryotic Translation Initiation Factor 2B Subunit Alpha
NFAT5	604708	Nuclear Factor Of Activated T Cells 5
TACC3	605303	Transforming Acidic Coiled-Coil Containing Protein 3
ITIH4	600564	Inter-Alpha-Trypsin Inhibitor Heavy Chain 4
PTPRG	176886	Protein Tyrosine Phosphatase Receptor Type G
PLEC	601282	Plectin
PAX7	167410	Paired Box 7
BIRC6	605638	Baculoviral IAP Repeat Containing 6
CIC	612082	Capicua Transcriptional Repressor
EEF1D	130592	Eukaryotic Translation Elongation Factor 1 Delta
SH3BP2	602104	SH3 Domain Binding Protein 2
RASGRP3	609531	RAS Guanyl Releasing Protein 3
SPTBN2	604985	Spectrin Beta, Non-Erythrocytic 2
TBX4	601719	T-Box Transcription Factor 4
JPH3	605268	Junctophilin 3
SLC30A10	611146	Solute Carrier Family 30 Member 10
LTBP3	602090	Latent Transforming Growth Factor Beta Binding Protein 3
GRK4	137026	G Protein-Coupled Receptor Kinase 4
HLA-DPA1	142880	Major Histocompatibility Complex, Class II, DP Alpha 1
CYP2A13	608055	Cytochrome P450 Family 2 Subfamily A Member 13
COL27A1	608461	Collagen Type XXVII Alpha 1 Chain
DPEP1	179780	Dipeptidase 1
SHARPIN	611885	SHANK Associated RH Domain Interactor
NISCH	615507	Nischarin
SCRIB	607733	Scribble Planar Cell Polarity Protein
PRDM2	601196	PR/SET Domain 2
PUF60	604819	Poly(U) Binding Splicing Factor 60
SLC39A4	607059	Solute Carrier Family 39 Member 4
LTBP4	604710	Latent Transforming Growth Factor Beta Binding Protein 4
CEP250	609689	Centrosomal Protein 250
MCAT	614479	Malonyl-CoA-Acyl Carrier Protein Transacylase
ANXA3	106490	Annexin A3
DDX10	601235	DEAD-Box Helicase 10
EIF6	602912	Eukaryotic Translation Initiation Factor 6
DYNC1I1	603772	Dynein Cytoplasmic 1 Intermediate Chain 1
RNF4	602850	Ring Finger Protein 4
NCOA6	605299	Nuclear Receptor Coactivator 6
NEK4	601959	NIMA Related Kinase 4
POLA2	/	DNA Polymerase Alpha 2, Accessory Subunit
SNRPA	182285	Small Nuclear Ribonucleoprotein Polypeptide A
SMG6	610963	SMG6 Nonsense Mediated MRNA Decay Factor
SLC44A2	606106	Solute Carrier Family 44 Member 2
MAGI1	602625	Membrane Associated Guanylate Kinase, WW And PDZ Domain Containing 1
BMP2K	617648	BMP2 Inducible Kinase
B9D2	611951	B9 Domain Containing 2
ABCB9	605453	ATP Binding Cassette Subfamily B Member 9
CEACAM3	609142	CEA Cell Adhesion Molecule 3
AGAP1	608651	ArfGAP With GTPase Domain, Ankyrin Repeat And PH Domain 1
RPGRIP1L	610937	RPGRIP1 Like
RNASEH2C	610330	Ribonuclease H2 Subunit C
SF1	601516	Splicing Factor 1
CPNE1	604205	Copine 1
SART1	605941	Spliceosome Associated Factor 1, Recruiter Of U4/U6.U5 Tri-SnRNP
TCTN2	613846	Tectonic Family Member 2
KCNIP4	608182	Potassium Voltage-Gated Channel Interacting Protein 4
ACER3	617036	Alkaline Ceramidase 3
GGT7	612342	Gamma-Glutamyltransferase 7
AAGAB	614888	Alpha And Gamma Adaptin Binding Protein
EDEM2	610302	ER Degradation Enhancing Alpha-Mannosidase Like Protein 2
SF3B2	605591	Splicing Factor 3b Subunit 2
CPSF6	604979	Cleavage And Polyadenylation Specific Factor 6
NCAM2	602040	Neural Cell Adhesion Molecule 2
SPON2	605918	Spondin 2
LRIG3	608870	Leucine Rich Repeats And Immunoglobulin Like Domains 3
FRMD4A	616305	FERM Domain Containing 4A
CDK2AP1	602198	Cyclin Dependent Kinase 2 Associated Protein 1
MAT2B	605527	Methionine Adenosyltransferase 2B
TNIP2	610669	TNFAIP3 Interacting Protein 2
RPL29	601832	Ribosomal Protein L29
HNRNPUL1	605800	Heterogeneous Nuclear Ribonucleoprotein U Like 1
DLGAP2	605438	DLG Associated Protein 2
SHKBP1	617322	SH3KBP1 Binding Protein 1
NELFA	606026	Negative Elongation Factor Complex Member A
NDST4	615039	N-Deacetylase And N-Sulfotransferase 4
SENP6	605003	SUMO Specific Peptidase 6
RBM39	604739	RNA Binding Motif Protein 39
TIPIN	610716	TIMELESS Interacting Protein
KIAA1217	617367	KIAA1217
MAF1	610210	MAF1 Homolog, Negative Regulator Of RNA Polymerase III
BTN2A1	613590	Butyrophilin Subfamily 2 Member A1
BTN2A2	613591	Butyrophilin Subfamily 2 Member A2
BTN3A1	613593	Butyrophilin Subfamily 3 Member A1
FOXL1	603252	Forkhead Box L1
CHD9	616936	Chromodomain Helicase DNA Binding Protein 9
EYA2	601654	EYA Transcriptional Coactivator And Phosphatase 2
MOB3B	617652	MOB Kinase Activator 3B
COLGALT2	617533	Collagen Beta(1-O)Galactosyltransferase 2
SLBP	602422	Stem-Loop Binding Protein
DDX55	/	DEAD-Box Helicase 55
RAPH1	609035	Ras Association (RalGDS/AF-6) And Pleckstrin Homology Domains 1
TAS1R2	606226	Taste 1 Receptor Member 2
RBM6	606886	RNA Binding Motif Protein 6
POC1A	614783	POC1 Centriolar Protein A
PPM1H	616016	Protein Phosphatase, Mg2+/Mn2+ Dependent 1H
ISLR2	614179	Immunoglobulin Superfamily Containing Leucine Rich Repeat 2
PARP10	609564	Poly(ADP-Ribose) Polymerase Family Member 10
LRRN1	/	Leucine Rich Repeat Neuronal 1
LYPLAL1	616548	Lysophospholipase Like 1
BTN3A2	613594	Butyrophilin Subfamily 3 Member A2
EXOSC4	606491	Exosome Component 4
CLDN23	609203	Claudin 23
ATG2A	616225	Autophagy Related 2A
B3GNT8	615357	UDP-GlcNAc:BetaGal Beta-1,3-N-Acetylglucosaminyltransferase 8
ANKRD6	610583	Ankyrin Repeat Domain 6
UVSSA	614632	UV Stimulated Scaffold Protein A
ZFYVE28	614176	Zinc Finger FYVE-Type Containing 28
KNTC1	607363	Kinetochore Associated 1
KIF26B	614026	Kinesin Family Member 26B
RPRD2	614695	Regulation Of Nuclear Pre-MRNA Domain Containing 2
RWDD2B	617843	RWD Domain Containing 2B
HECW1	610384	HECT, C2 And WW Domain Containing E3 Ubiquitin Protein Ligase 1
NT5DC2	/	5'-Nucleotidase Domain Containing 2
SBNO1	614274	Strawberry Notch Homolog 1
SRBD1	/	S1 RNA Binding Domain 1
RBM12	607179	RNA Binding Motif Protein 12
ISLR	602059	Immunoglobulin Superfamily Containing Leucine Rich Repeat
POGK	/	Pogo Transposable Element Derived With KRAB Domain
SNX32	/	Sorting Nexin 32
KIF12	611278	Kinesin Family Member 12
TEX264	/	Testis Expressed 264, ER-Phagy Receptor
FSTL5	/	Follistatin Like 5
BTN3A3	613595	Butyrophilin Subfamily 3 Member A3
CCDC33	618525	Coiled-Coil Domain Containing 33
BBX	/	BBX High Mobility Group Box Domain Containing
ANAPC4	606947	Anaphase Promoting Complex Subunit 4
ERGIC3	616971	ERGIC And Golgi 3
FILIP1	607307	Filamin A Interacting Protein 1
C11orf80	616109	Chromosome 11 Open Reading Frame 80
AAR2	617365	AAR2 Splicing Factor
EPPK1	607553	Epiplakin 1
ZFPL1	/	Zinc Finger Protein Like 1
WDR82	611059	WD Repeat Domain 82
TMEM91	618294	Transmembrane Protein 91
TSKU	608015	Tsukushi, Small Leucine Rich Proteoglycan
ZNF526	614387	Zinc Finger Protein 526
LMAN1L	609548	Lectin, Mannose Binding 1 Like
ZWILCH	609984	Zwilch Kinetochore Protein
MPHOSPH9	605501	M-Phase Phosphoprotein 9
POLR2M	606485	RNA Polymerase II Subunit M
THSD7B	/	Thrombospondin Type 1 Domain Containing 7B
PCGF3	617543	Polycomb Group Ring Finger 3
GALNT18	615136	Polypeptide N-Acetylgalactosaminyltransferase 18
ZCCHC8	616381	Zinc Finger CCHC-Type Containing 8
TTLL12	/	Tubulin Tyrosine Ligase Like 12
MLXIP	608090	MLX Interacting Protein
HAUS3	613430	HAUS Augmin Like Complex Subunit 3
EFCAB6	/	EF-Hand Calcium Binding Domain 6
EIF1AD	618473	Eukaryotic Translation Initiation Factor 1A Domain Containing
NOP14	611526	NOP14 Nucleolar Protein
H1-2	142710	H1.2 Linker Histone, Cluster Member
H1-4	142220	H1.4 Linker Histone, Cluster Member
NKAIN1	612871	Sodium/Potassium Transporting ATPase Interacting 1
IQCH	612523	IQ Motif Containing H
SPATC1	610874	Spermatogenesis And Centriole Associated 1
TENM2	610119	Teneurin Transmembrane Protein 2
IZUMO4	/	IZUMO Family Member 4
CCDC62	613481	Coiled-Coil Domain Containing 62
FRMD8	618337	FERM Domain Containing 8
FAM83C	/	Family With Sequence Similarity 83 Member C
CEACAM21	618191	CEA Cell Adhesion Molecule 21
ZC3H3	618640	Zinc Finger CCCH-Type Containing 3
HMGN4	/	High Mobility Group Nucleosomal Binding Domain 4
DCDC1	608062	Doublecortin Domain Containing 1
GSDMC	608384	Gasdermin C
NRBP2	615563	Nuclear Receptor Binding Protein 2
KIAA1755	/	KIAA1755
KAZN	618301	Kazrin, Periplakin Interacting Protein
BTNL8	615606	Butyrophilin Like 8
FAM98A	/	Family With Sequence Similarity 98 Member A
FAM53A	617229	Family With Sequence Similarity 53 Member A
ZBED5	615251	Zinc Finger BED-Type Containing 5
RSRC2	/	Arginine And Serine Rich Coiled-Coil 2
ZNF574	/	Zinc Finger Protein 574
H4C1	602822	H4 Clustered Histone 1
CNBD2	/	Cyclic Nucleotide Binding Domain Containing 2
H1-3	142210	H1.3 Linker Histone, Cluster Member
CCDC97	/	Coiled-Coil Domain Containing 97
LRRC43	/	Leucine Rich Repeat Containing 43
LURAP1L	616130	Leucine Rich Adaptor Protein 1 Like
BRINP1	602865	BMP/Retinoic Acid Inducible Neural Specific 1
FAM193A	/	Family With Sequence Similarity 193 Member A
TMEM241	615430	Transmembrane Protein 241
TMEM129	615975	Transmembrane Protein 129
KLHL42	/	Kelch Like Family Member 42
H2AC4	602795	H2A Clustered Histone 4
LSMEM1	/	Leucine Rich Single-Pass Membrane Protein 1
2019-12-01	/	Deleted In Esophageal Cancer 1
H4C2	602829	H4 Clustered Histone 2
H4C6	602824	H4 Clustered Histone 6
H4C8	602828	H4 Clustered Histone 8
H2AC6	602794	H2A Clustered Histone 6
H3C3	602812	H3 Clustered Histone 3
C17orf82	/	Chromosome 17 Open Reading Frame 82
EQTN	617653	Equatorin
ZNF345	/	Zinc Finger Protein 345
ZNF322	610847	Zinc Finger Protein 322
H4C5	602830	H4 Clustered Histone 5
H2AC8	602786	H2A Clustered Histone 8
H3C7	602816	H3 Clustered Histone 7
H2BC4	602847	H2B Clustered Histone 4
H2BC9	602806	H2B Clustered Histone 9
C8orf82	/	Chromosome 8 Open Reading Frame 82
C11orf87	/	Chromosome 11 Open Reading Frame 87
PLPP6	611666	Phospholipid Phosphatase 6
MS4A13	/	Membrane Spanning 4-Domains A13
SMIM4	/	Small Integral Membrane Protein 4
C16orf95	/	Chromosome 16 Open Reading Frame 95
TMEM61	/	Transmembrane Protein 61
PCNX3	617657	Pecanex 3
MANSC4	/	MANSC Domain Containing 4
BTN2A3P	613592	Butyrophilin Subfamily 2 Member A3, Pseudogene
CCDC26	613040	CCDC26 Long Non-Coding RNA
RFLNA	615927	Refilin A
MINAR1	618054	Membrane Integral NOTCH2 Associated Receptor 1
CMAHP	102981	Cytidine Monophospho-N-Acetylneuraminic Acid Hydroxylase, Pseudogene
GDF5OS	/	Growth Differentiation Factor 5 Opposite Strand
LINC01006	610242	Long Intergenic Non-Protein Coding RNA 1006
LINC00114	611723	Long Intergenic Non-Protein Coding RNA 114
SSBP3-AS1	/	SSBP3 Antisense RNA 1
MIR661	613716	MicroRNA 661
GUSBP2	/	GUSB Pseudogene 2
HCG11	/	HLA Complex Group 11
NOP14-AS1	/	NOP14 Antisense RNA 1
SAMMSON	616895	Survival Associated Mitochondrial Melanoma Specific Oncogenic Non-Coding RNA
LINC01088	/	Long Intergenic Non-Protein Coding RNA 1088
CTBP1-DT	/	CTBP1 Divergent Transcript
ZC3H11B	/	Zinc Finger CCCH-Type Containing 11B
MMP24OS	/	MMP24 Opposite Strand
NR2F2-AS1	/	NR2F2 Antisense RNA 1
MIR1289-1	/	MicroRNA 1289-1
ILF3-DT	/	ILF3 Divergent Transcript
LINC01507	/	Long Intergenic Non-Protein Coding RNA 1507
LINC00977	/	Long Intergenic Non-Protein Coding RNA 977
ATP2B1-AS1	/	ATP2B1 Antisense RNA 1
FAM83C-AS1	/	FAM83C Antisense RNA 1
LINC01574	/	Long Intergenic Non-Protein Coding RNA 1574
DUBR	616619	DPPA2 Upstream Binding RNA
LINC01094	/	Long Intergenic Non-Protein Coding RNA 1094
LSP1P3	/	LSP1 Pseudogene 3
MDFIC2	/	MyoD Family Inhibitor Domain Containing 2
GARS-DT	/	GARS Divergent Transcript
ASTN2-AS1	/	ASTN2 Antisense RNA 1
TGFA-IT1	/	TGFA Intronic Transcript 1
LYPLAL1-AS1	/	LYPLAL1 Antisense RNA 1
LOC101928731	/	Uncharacterized LOC101928731
LINC01338	/	Long Intergenic Non-Protein Coding RNA 1338
RPL32P1	/	Ribosomal Protein L32 Pseudogene 1
LINC00976	/	Long Intergenic Non-Protein Coding RNA 976
HOMER3-AS1	/	HOMER3 Antisense RNA 1
LOC101929054	/	Uncharacterized LOC101929054
SERBP1P3	/	SERPINE1 MRNA Binding Protein 1 Pseudogene 3
ROCR	/	Regulator Of Chondrogenesis RNA
ENSG00000255224	/	/
KIF26B-AS1	/	KIF26B Antisense RNA 1
ENSG00000255730	/	/
LINC02234	/	Long Intergenic Non-Protein Coding RNA 2234
LINC01754	/	Long Intergenic Non-Protein Coding RNA 1754
LINC02399	/	Long Intergenic Non-Protein Coding RNA 2399
NPM1P14	/	Nucleophosmin 1 Pseudogene 14
RPL35AP	/	Ribosomal Protein L35a Pseudogene
MPPED2-AS1	/	MPPED2 Antisense RNA 1
CNN2P10	/	Calponin 2 Pseudogene 10
RNA5SP301	/	RNA, 5S Ribosomal Pseudogene 301
MTND4P14	/	MT-ND4 Pseudogene 14
SOD2P1	/	Superoxide Dismutase 2 Pseudogene 1
PPIAP1	/	Peptidylprolyl Isomerase A Pseudogene 1
BRWD1P2	/	Bromodomain And WD Repeat Domain Containing 1 Pseudogene 2
LINC02742	/	Long Intergenic Non-Protein Coding RNA 2742
LINC02103	/	Long Intergenic Non-Protein Coding RNA 2103
RPL26P20	/	Ribosomal Protein L26 Pseudogene 20
ENSG00000269652	/	/
RN7SL178P	/	RNA, 7SL, Cytoplasmic 178, Pseudogene
MRPS33P3	/	Mitochondrial Ribosomal Protein S33 Pseudogene 3
RNA5SP349	/	RNA, 5S Ribosomal Pseudogene 349
ENSG00000255038	/	/
LINC02650	/	Long Intergenic Non-Protein Coding RNA 2650
TPT1P9	/	Tumor Protein, Translationally-Controlled 1 Pseudogene 9
NPAP1P4	/	Nuclear Pore Associated Protein 1 Pseudogene 4
ENSG00000231612	/	/
ENSG00000234091	/	/
ENSG00000200998	/	/
RNU6-909P	/	RNA, U6 Small Nuclear 909, Pseudogene
ENSG00000173727	/	/
ENSG00000207009	/	/
ENSG00000207189	/	/
ENSG00000249592	/	/
ENSG00000245156	/	/
ENSG00000238224	/	/
ENSG00000244459	/	/
ENSG00000254094	/	/
ENSG00000254614	/	/
ENSG00000254632	/	/
SMC4P1	/	Structural Maintenance Of Chromosomes 4 Pseudogene 1
ENSG00000234892	/	/
MARK2P15	/	Microtubule Affinity Regulating Kinase 2 Pseudogene 15
ENSG00000257042	/	/
ENSG00000260773	/	/
ENSG00000256546	/	/
ENSG00000255320	/	/
ENSG00000259618	/	/
ENSG00000259202	/	/
ENSG00000258216	/	/
ENSG00000259410	/	/
ENSG00000227554	/	/
ENSG00000228322	/	/
ENSG00000261251	/	/
ENSG00000261384	/	/
ENSG00000261578	/	/
ENSG00000269843	/	/
ENSG00000270195	/	/
ENSG00000268366	/	/
ENSG00000272462	/	/
ENSG00000267122	/	/
ENSG00000234352	/	/
ENSG00000250098	/	/
ENSG00000248112	/	/
ENSG00000248538	/	/
LOC105372401	/	Uncharacterized LOC105372401
ENSG00000238232	/	/
ENSG00000241956	/	/
ENSG00000254401	/	/
ENSG00000237530	/	/
LOC102724929	/	Uncharacterized LOC102724929
ENSG00000285144	/	/
RF00017-5091	/	/
ENSG00000280904	/	/
ENSG00000279093	/	/
ENSG00000256092	/	/
ENSG00000275443	/	/
LINC02752	/	Long Intergenic Non-Protein Coding RNA 2752
ENSG00000223727	/	/
ENSG00000225884	/	/
ENSG00000272588	/	/
piR-34822-068	/	/
lnc-TNIP2-1	/	/
piR-42694-043	/	/
lnc-FAM83C-2	/	/
lnc-FAM83C-3	/	/
LOC101929770	/	Uncharacterized LOC101929770
lnc-TIMM29-1	/	/
piR-50446	/	/
piR-43098	/	/
piR-50596	/	/
lnc-GLIS3-2	/	/
lnc-KCNK7-4	/	/
LOC105373943	/	Uncharacterized LOC105373943
ENSG00000251193	/	/
ENSG00000239793	/	/
ENSG00000251446	/	/
LOC105369890	/	Uncharacterized LOC105369890
HSALNG0123133	/	/
ENSG00000234816	/	/
piR-50208	/	/
RF00017-7371	/	/
RF00017-7373	/	/
RF00017-7404	/	/
piR-40096	/	/
ENSG00000285108	/	/
RF00017-5093	/	/
piR-39858-250	/	/
ENSG00000285577	/	/
lnc-SSSCA1-1	/	/
lnc-COMP-1	/	/
LOC649024	/	Citrate Synthase Pseudogene
FJ601676	/	/
5MWI_A-024	/	/
lnc-ADD1-6	/	/
lnc-ADD2-2	/	/
lnc-BRD2-2	/	/
lnc-BRD2-3	/	/
lnc-NOD1-1	/	/
L13715-004	/	/
RF00017-2807	/	/
piR-31751	/	/
ENSG00000277749	/	/
ENSG00000277829	/	/
ENSG00000273254	/	/
L13304-005	/	/
lnc-IQCH-7	/	/
LOC100288365	/	Activating Transcription Factor 7 Interacting Protein 2 Pseudogene
ENSG00000219682	/	/
ENSG00000256378	/	/
RF01210-291	/	/
HSALNG0005172	/	/
piR-43105-319	/	/
lnc-ETS2-8	/	/
lnc-DYNC1I1-4	/	/
HSALNG0026174	/	/
lnc-YKT6-2	/	/
piR-43107-151	/	/
lnc-TTLL12-1	/	/
lnc-ZMYND8-10	/	/
lnc-GGCT-3	/	/
NONHSAG001562.2	/	/
lnc-ATP2B1-1	/	/
lnc-NCOA3-18	/	/
lnc-SOCS2-6	/	/
lnc-APOBEC4-5	/	/
ENSG00000283517	/	/
lnc-STAB1-1	/	/
lnc-COLGALT2-6	/	/
ENSG00000285914	/	/
lnc-CTDSP2-7	/	/
lnc-TACC3-2	/	/
lnc-CD47-7	/	/
RF00017-596	/	/
lnc-RPGRIP1L-2	/	/
lnc-B9D2-2	/	/
RF00017-3159	/	/
ENSG00000279304	/	/
piR-32559-090	/	/
ENSG00000254957	/	/
RF00017-1169	/	/
lnc-PBRM1-2	/	/
ENSG00000278892	/	/
piR-36756-038	/	/
NONHSAG011935.2	/	/
HSALNG0059706	/	/
lnc-HFM1-3	/	/
ENSG00000220730	/	/
lnc-NT5DC2-1	/	/
lnc-EFCAB2-7	/	/
HG984098	/	/
lnc-SMYD3-5	/	/
HSALNG0117900	/	/
lnc-KLHL42-2	/	/
piR-52471-007	/	/
piR-60429	/	/
ENSG00000185631	/	/
lnc-NACA2-9	/	/
piR-30534	/	/
piR-38533	/	/
piR-46368	/	/
ENSG00000238180	/	/
lnc-LYPLAL1-11	/	/
piR-62029	/	/
piR-56497-029	/	/
ENSG00000286417	/	/
piR-32023-046	/	/
piR-56368	/	/
lnc-PRPF18-2	/	/
piR-39858-279	/	/
RF00017-5581	/	/
RF00100-076	/	/
RF00951-040	/	/
lnc-CTR9-7	/	/
lnc-TACC3-3	/	/
FJ601684-189	/	/
lnc-CDC5L-7	/	/
piR-57133-366	/	/
ENSG00000283601	/	/
lnc-ADAM10-10	/	/
AB372616	/	/
lnc-PLEC-4	/	/
lnc-BRD2-4	/	/
piR-49204-003	/	/
LOC105377720	/	Uncharacterized LOC105377720
LOC105377721	/	Uncharacterized LOC105377721
ENSG00000259493	/	/
RF00004-011	/	/
NONHSAG012622.2	/	/
lnc-TNC-7	/	/
piR-56497-036	/	/
BMP3	112263	Bone Morphogenetic Protein 3
DNMT1	126375	DNA Methyltransferase 1
NRP1	602069	Neuropilin 1
HSD11B2	614232	Hydroxysteroid 11-Beta Dehydrogenase 2
CAPN2	114230	Calpain 2
CD14	158120	CD14 Molecule
AMBP	176870	Alpha-1-Microglobulin/Bikunin Precursor
GADD45B	604948	Growth Arrest And DNA Damage Inducible Beta
NT5E	129190	5'-Nucleotidase Ecto
GUSB	611499	Glucuronidase Beta
CX3CR1	601470	C-X3-C Motif Chemokine Receptor 1
LTF	150210	Lactotransferrin
IL24	604136	Interleukin 24
CD58	153420	CD58 Molecule
IL20	605619	Interleukin 20
IKBKE	605048	Inhibitor Of Nuclear Factor Kappa B Kinase Subunit Epsilon
FAM215A	/	Family With Sequence Similarity 215 Member A
MIR448	300686	MicroRNA 448
FZD1	603408	Frizzled Class Receptor 1
PDGFRA	173490	Platelet Derived Growth Factor Receptor Alpha
ERBB2	164870	Erb-B2 Receptor Tyrosine Kinase 2
PDGFB	190040	Platelet Derived Growth Factor Subunit B
PGK1	311800	Phosphoglycerate Kinase 1
CD59	107271	CD59 Molecule (CD59 Blood Group)
CA1	114800	Carbonic Anhydrase 1
DDIT3	126337	DNA Damage Inducible Transcript 3
CFP	300383	Complement Factor Properdin
JAM3	606871	Junctional Adhesion Molecule 3
ICAM3	146631	Intercellular Adhesion Molecule 3
LGALS3BP	600626	Galectin 3 Binding Protein
PDPN	608863	Podoplanin
IL18BP	604113	Interleukin 18 Binding Protein
POMGNT2	614828	Protein O-Linked Mannose N-Acetylglucosaminyltransferase 2 (Beta 1,4-)
MYDGF	606746	Myeloid Derived Growth Factor
PROC	612283	Protein C, Inactivator Of Coagulation Factors Va And VIIIa
FST	136470	Follistatin
HDC	142704	Histidine Decarboxylase
TAC1	162320	Tachykinin Precursor 1
ITGA1	192968	Integrin Subunit Alpha 1
PTX3	602492	Pentraxin 3
HAS3	602428	Hyaluronan Synthase 3
TNFRSF13C	606269	TNF Receptor Superfamily Member 13C
SOX4	184430	SRY-Box Transcription Factor 4
CXCL2	139110	C-X-C Motif Chemokine Ligand 2
RNASE3	131398	Ribonuclease A Family Member 3
EPHB4	600011	EPH Receptor B4
TERT	187270	Telomerase Reverse Transcriptase
GSN	137350	Gelsolin
HSD11B1	600713	Hydroxysteroid 11-Beta Dehydrogenase 1
MAPK3	601795	Mitogen-Activated Protein Kinase 3
IRF1	147575	Interferon Regulatory Factor 1
TAB2	605101	TGF-Beta Activated Kinase 1 (MAP3K7) Binding Protein 2
MAPK9	602896	Mitogen-Activated Protein Kinase 9
PDCD1	600244	Programmed Cell Death 1
FURIN	136950	Furin, Paired Basic Amino Acid Cleaving Enzyme
LRP1	107770	LDL Receptor Related Protein 1
GPI	172400	Glucose-6-Phosphate Isomerase
RHOA	165390	Ras Homolog Family Member A
PPARA	170998	Peroxisome Proliferator Activated Receptor Alpha
S1PR1	601974	Sphingosine-1-Phosphate Receptor 1
ICAM2	146630	Intercellular Adhesion Molecule 2
ANGPT2	601922	Angiopoietin 2
CHRNA7	118511	Cholinergic Receptor Nicotinic Alpha 7 Subunit
TRPA1	604775	Transient Receptor Potential Cation Channel Subfamily A Member 1
EGR1	128990	Early Growth Response 1
IGFBP2	146731	Insulin Like Growth Factor Binding Protein 2
TICAM1	607601	Toll Like Receptor Adaptor Molecule 1
MAP3K2	609487	Mitogen-Activated Protein Kinase Kinase Kinase 2
TRIB3	607898	Tribbles Pseudokinase 3
E2F2	600426	E2F Transcription Factor 2
IGFBP4	146733	Insulin Like Growth Factor Binding Protein 4
SMAD7	602932	SMAD Family Member 7
IL17B	604627	Interleukin 17B
CCL19	602227	C-C Motif Chemokine Ligand 19
BPI	109195	Bactericidal Permeability Increasing Protein
FCGR1A	146760	Fc Fragment Of IgG Receptor Ia
KLF2	602016	Kruppel Like Factor 2
AIF1	601833	Allograft Inflammatory Factor 1
ADGRE5	601211	Adhesion G Protein-Coupled Receptor E5
CARD16	615680	Caspase Recruitment Domain Family Member 16
ZC3H12A	610562	Zinc Finger CCCH-Type Containing 12A
MIR17	609416	MicroRNA 17
MIR127	611709	MicroRNA 127
MIR199A2	610720	MicroRNA 199a-2
MIR31	612155	MicroRNA 31
MIR148A	613786	MicroRNA 148a
MIR199A1	610719	MicroRNA 199a-1
MIR33A	612156	MicroRNA 33a
TXN	187700	Thioredoxin
CXCR6	605163	C-X-C Motif Chemokine Receptor 6
LAIR1	602992	Leukocyte Associated Immunoglobulin Like Receptor 1
MYD88	602170	MYD88 Innate Immune Signal Transduction Adaptor
F2RL2	601919	Coagulation Factor II Thrombin Receptor Like 2
C4BPA	120830	Complement Component 4 Binding Protein Alpha
TYK2	176941	Tyrosine Kinase 2
HDAC2	605164	Histone Deacetylase 2
ITGA2B	607759	Integrin Subunit Alpha 2b
STAT6	601512	Signal Transducer And Activator Of Transcription 6
MAP3K1	600982	Mitogen-Activated Protein Kinase Kinase Kinase 1
ITGA5	135620	Integrin Subunit Alpha 5
TLR5	603031	Toll Like Receptor 5
CYP27B1	609506	Cytochrome P450 Family 27 Subfamily B Member 1
FKBP5	602623	FKBP Prolyl Isomerase 5
ENTPD1	601752	Ectonucleoside Triphosphate Diphosphohydrolase 1
EFNB2	600527	Ephrin B2
DKK2	605415	Dickkopf WNT Signaling Pathway Inhibitor 2
THY1	188230	Thy-1 Cell Surface Antigen
CD9	143030	CD9 Molecule
THPO	600044	Thrombopoietin
ADAM8	602267	ADAM Metallopeptidase Domain 8
TNFRSF12A	605914	TNF Receptor Superfamily Member 12A
SMAD5	603110	SMAD Family Member 5
CD63	155740	CD63 Molecule
CD84	604513	CD84 Molecule
RECK	605227	Reversion Inducing Cysteine Rich Protein With Kazal Motifs
KERA	603288	Keratocan
SLC3A2	158070	Solute Carrier Family 3 Member 2
CHRD	603475	Chordin
OGN	602383	Osteoglycin
IL36A	605509	Interleukin 36 Alpha
TSPAN4	602644	Tetraspanin 4
DEFB103B	606611	Defensin Beta 103B
PRKCD	176977	Protein Kinase C Delta
PCNA	176740	Proliferating Cell Nuclear Antigen
YWHAE	605066	Tyrosine 3-Monooxygenase/Tryptophan 5-Monooxygenase Activation Protein Epsilon
IL2RB	146710	Interleukin 2 Receptor Subunit Beta
ABCA1	600046	ATP Binding Cassette Subfamily A Member 1
MMP19	601807	Matrix Metallopeptidase 19
PRDX2	600538	Peroxiredoxin 2
VEGFC	601528	Vascular Endothelial Growth Factor C
TFDP1	189902	Transcription Factor Dp-1
ABCC4	605250	ATP Binding Cassette Subfamily C Member 4
E2F1	189971	E2F Transcription Factor 1
ANXA6	114070	Annexin A6
SELL	153240	Selectin L
PRDX3	604769	Peroxiredoxin 3
TREM1	605085	Triggering Receptor Expressed On Myeloid Cells 1
CCK	118440	Cholecystokinin
CXCL9	601704	C-X-C Motif Chemokine Ligand 9
ZFP36	190700	ZFP36 Ring Finger Protein
SNTB1	600026	Syntrophin Beta 1
CCL27	604833	C-C Motif Chemokine Ligand 27
MIR221	300568	MicroRNA 221
CORIN	605236	Corin, Serine Peptidase
PDGFRB	173410	Platelet Derived Growth Factor Receptor Beta
JAK2	147796	Janus Kinase 2
MAP2K1	176872	Mitogen-Activated Protein Kinase Kinase 1
NTRK2	600456	Neurotrophic Receptor Tyrosine Kinase 2
FLT4	136352	Fms Related Tyrosine Kinase 4
NOS3	163729	Nitric Oxide Synthase 3
G6PD	305900	Glucose-6-Phosphate Dehydrogenase
APP	104760	Amyloid Beta Precursor Protein
SYK	600085	Spleen Associated Tyrosine Kinase
LPL	609708	Lipoprotein Lipase
MSH6	600678	MutS Homolog 6
GRB2	108355	Growth Factor Receptor Bound Protein 2
CCNB1	123836	Cyclin B1
GFAP	137780	Glial Fibrillary Acidic Protein
C3	120700	Complement C3
HSPA8	600816	Heat Shock Protein Family A (Hsp70) Member 8
IRS1	147545	Insulin Receptor Substrate 1
PTGER3	176806	Prostaglandin E Receptor 3
COL18A1	120328	Collagen Type XVIII Alpha 1 Chain
SEMA4A	607292	Semaphorin 4A
HSD3B2	613890	Hydroxy-Delta-5-Steroid Dehydrogenase, 3 Beta- And Steroid Delta-Isomerase 2
P2RX7	602566	Purinergic Receptor P2X 7
POLG	174763	DNA Polymerase Gamma, Catalytic Subunit
FGF5	165190	Fibroblast Growth Factor 5
ANGPTL4	605910	Angiopoietin Like 4
CMA1	118938	Chymase 1
ELK1	311040	ETS Transcription Factor ELK1
SKIL	165340	SKI Like Proto-Oncogene
NTF3	162660	Neurotrophin 3
IL12B	161561	Interleukin 12B
ITGB7	147559	Integrin Subunit Beta 7
PLA2G5	601192	Phospholipase A2 Group V
CD47	601028	CD47 Molecule
SEMA3C	602645	Semaphorin 3C
IDUA	252800	Alpha-L-Iduronidase
HSPA4	601113	Heat Shock Protein Family A (Hsp70) Member 4
THBS4	600715	Thrombospondin 4
TIA1	603518	TIA1 Cytotoxic Granule Associated RNA Binding Protein
ADAMTS2	604539	ADAM Metallopeptidase With Thrombospondin Type 1 Motif 2
LAMA5	601033	Laminin Subunit Alpha 5
ELAVL1	603466	ELAV Like RNA Binding Protein 1
MT2A	156360	Metallothionein 2A
ID1	600349	Inhibitor Of DNA Binding 1, HLH Protein
GRP	137260	Gastrin Releasing Peptide
IL19	605687	Interleukin 19
HOXD9	142982	Homeobox D9
HOMER1	604798	Homer Scaffold Protein 1
MARCO	604870	Macrophage Receptor With Collagenous Structure
AZU1	162815	Azurocidin 1
RND1	609038	Rho Family GTPase 1
OMD	/	Osteomodulin
[truncated: 657 more rows]
