# Supplementary material for: Network Pharmacology Approach to Uncover the Mechanism Governing the Effect of Radix Achyranthis Bidentatae on Osteoarthritis
Source: BMC Complement Med Ther. 2020 Apr 21;20:121. doi: 10.1186/s12906-020-02909-4 (PMC7171799; doi:10.1186/s12906-020-02909-4)
Supplement: Supplementary file 3 — Additional file 3. Supplementary Table 3: Common gene of RAB in the treatment of OA. [file 12906_2020_2909_MOESM3_ESM.xlsx]

## Sheet: Sheet1
Gene Symbol	OMIM ID	Describtion
COL3A1	120180	Collagen Type III Alpha 1 Chain
IL6	147620	Interleukin 6
CRP	123260	C-Reactive Protein
VEGFA	192240	Vascular Endothelial Growth Factor A
RUNX2	600211	RUNX Family Transcription Factor 2
CCND1	168461	Cyclin D1
IGFBP3	146732	Insulin Like Growth Factor Binding Protein 3
ICAM1	147840	Intercellular Adhesion Molecule 1
PTGS1	176805	Prostaglandin-Endoperoxide Synthase 1
ESR1	133430	Estrogen Receptor 1
VCAM1	192225	Vascular Cell Adhesion Molecule 1
CASP3	600636	Caspase 3
IGF2	147470	Insulin Like Growth Factor 2
FOS	164810	Fos Proto-Oncogene, AP-1 Transcription Factor Subunit
CASP8	601763	Caspase 8
PLAU	191840	Plasminogen Activator, Urokinase
PPARG	601487	Peroxisome Proliferator Activated Receptor Gamma
SELE	131210	Selectin E
MYC	190080	MYC Proto-Oncogene, BHLH Transcription Factor
BCL2	151430	BCL2 Apoptosis Regulator
HIF1A	603348	Hypoxia Inducible Factor 1 Subunit Alpha
ESR2	601663	Estrogen Receptor 2
F7	613878	Coagulation Factor VII
MAPK8	601158	Mitogen-Activated Protein Kinase 8
CYCS	123970	Cytochrome C, Somatic
RELA	164014	RELA Proto-Oncogene, NF-KB Subunit
ALOX5	152390	Arachidonate 5-Lipoxygenase
CASP9	602234	Caspase 9
PON1	168820	Paraoxonase 1
NFE2L2	600492	Nuclear Factor, Erythroid 2 Like 2
MCL1	159552	MCL1 Apoptosis Regulator, BCL2 Family Member
PARP1	173870	Poly(ADP-Ribose) Polymerase 1
NFKBIA	164008	NFKB Inhibitor Alpha
PRKCA	176960	Protein Kinase C Alpha
CAV1	601047	Caveolin 1
CTSD	116840	Cathepsin D
BIRC5	603352	Baculoviral IAP Repeat Containing 5
GSK3B	605004	Glycogen Synthase Kinase 3 Beta
POR	124015	Cytochrome P450 Oxidoreductase
CYP1A1	108330	Cytochrome P450 Family 1 Subfamily A Member 1
AHR	600253	Aryl Hydrocarbon Receptor
GSTM1	138350	Glutathione S-Transferase Mu 1
FOSL1	136515	FOS Like 1, AP-1 Transcription Factor Subunit
AR	313700	Androgen Receptor
GSTP1	134660	Glutathione S-Transferase Pi 1
TP63	603273	Tumor Protein P63
NR1I3	603881	Nuclear Receptor Subfamily 1 Group I Member 3
IKBKB	603258	Inhibitor Of Nuclear Factor Kappa B Kinase Subunit Beta
EIF6	602912	Eukaryotic Translation Initiation Factor 6
ERBB2	164870	Erb-B2 Receptor Tyrosine Kinase 2
IRF1	147575	Interferon Regulatory Factor 1
NOS3	163729	Nitric Oxide Synthase 3
CCNB1	123836	Cyclin B1
PTGER3	176806	Prostaglandin E Receptor 3
ELK1	311040	ETS Transcription Factor ELK1
HSPB1	602195	Heat Shock Protein Family B (Small) Member 1
CYP3A4	124010	Cytochrome P450 Family 3 Subfamily A Member 4
HSF1	140580	Heat Shock Transcription Factor 1
TEP1	601686	Telomerase Associated Protein 1
NOX5	606572	NADPH Oxidase 5
DIO1	147892	Iodothyronine Deiodinase 1
EGFR	131550	Epidermal Growth Factor Receptor
PGR	607311	Progesterone Receptor
Supplementary Table 3: The common gene of RAB in the treatment of OA
