# Supplementary material for: Network Pharmacology Approach to Uncover the Mechanism Governing the Effect of Radix Achyranthis Bidentatae on Osteoarthritis
Source: BMC Complement Med Ther. 2020 Apr 21;20:121. doi: 10.1186/s12906-020-02909-4 (PMC7171799; doi:10.1186/s12906-020-02909-4)
Supplement: Supplementary file 4 — Additional file 4. Supplementary Table 4: Compound-target pair information. [file 12906_2020_2909_MOESM4_ESM.xlsx]

## Sheet: Sheet1
Name	Type	AverageShortestPathLength	BetweennessCentrality	ClosenessCentrality	ClusteringCoefficient	Degree	Eccentricity	NeighborhoodConnectivity	NumberOfDirectedEdges	NumberOfUndirectedEdges	PartnerOfMultiEdgedNodePairs	Radiality	selected	SelfLoops	shared name	Stress	TopologicalCoefficient
COL3A1	gene	2.58974	0	0.386139	0	1	5	52	1	0	0	0.682051	FALSE	0	COL3A1	0	0
IL6	gene	2.46154	0.00413687	0.40625	0	2	5	34	2	0	0	0.707692	FALSE	0	IL6	408	0.6
CRP	gene	2.58974	0	0.386139	0	1	5	52	1	0	0	0.682051	FALSE	0	CRP	0	0
VEGFA	gene	2.48718	0.00381039	0.402062	0	2	5	33.5	2	0	0	0.702564	FALSE	0	VEGFA	328	0.601852
RUNX2	gene	2.58974	0	0.386139	0	1	5	52	1	0	0	0.682051	FALSE	0	RUNX2	0	0
CCND1	gene	2.46154	0.00413687	0.40625	0	2	5	34	2	0	0	0.707692	FALSE	0	CCND1	408	0.6
IGFBP3	gene	2.58974	0	0.386139	0	1	5	52	1	0	0	0.682051	FALSE	0	IGFBP3	0	0
ICAM1	gene	2.35897	0.00374173	0.423913	0	2	4	36.5	2	0	0	0.728205	FALSE	0	ICAM1	570	0.657407
PTGS1	gene	1.94872	0.108865	0.513158	0	12	3	13.1	12	0	2	0.810256	FALSE	0	PTGS1	6232	0.195161
ESR1	gene	3.33333	0.00811173	0.3	0	6	5	5.66667	6	0	0	0.533333	FALSE	0	ESR1	284	0.27451
VCAM1	gene	2.35897	0.00374173	0.423913	0	2	4	36.5	2	0	0	0.728205	FALSE	0	VCAM1	570	0.657407
CASP3	gene	2.10256	0.0277584	0.47561	0	6	4	22.4	6	0	1	0.779487	FALSE	0	CASP3	2910	0.35082
IGF2	gene	2.48718	0.00381039	0.402062	0	2	5	33.5	2	0	0	0.702564	FALSE	0	IGF2	328	0.601852
FOS	gene	2.48718	0.00381039	0.402062	0	2	5	33.5	2	0	0	0.702564	FALSE	0	FOS	328	0.601852
CASP8	gene	2.41026	0.00372295	0.414894	0	3	4	30	3	0	1	0.717949	FALSE	0	CASP8	454	0.557692
PLAU	gene	2.41026	0.0079571	0.414894	0	3	4	27.5	3	0	1	0.717949	FALSE	0	PLAU	464	0.509615
PPARG	gene	2.23077	0.0107119	0.448276	0	5	4	29.6667	5	0	2	0.753846	FALSE	0	PPARG	1282	0.494253
SELE	gene	2.35897	0.00374173	0.423913	0	2	4	36.5	2	0	0	0.728205	FALSE	0	SELE	570	0.657407
MYC	gene	2.58974	0	0.386139	0	1	5	52	1	0	0	0.682051	FALSE	0	MYC	0	0
BCL2	gene	2.10256	0.0277584	0.47561	0	6	4	22.4	6	0	1	0.779487	FALSE	0	BCL2	2910	0.35082
HIF1A	gene	2.48718	0.00381039	0.402062	0	2	5	33.5	2	0	0	0.702564	FALSE	0	HIF1A	328	0.601852
ESR2	gene	3.74359	0.00018393	0.267123	0	2	5	5	2	0	0	0.451282	FALSE	0	ESR2	8	0.8
F7	gene	2.28205	0.0129499	0.438202	0	3	4	26	3	0	0	0.74359	FALSE	0	F7	986	0.446429
MAPK8	gene	3.25641	0	0.307087	0	1	4	21	1	0	0	0.548718	FALSE	0	MAPK8	0	0
CYCS	gene	3.53846	0	0.282609	0	1	5	15	1	0	0	0.492308	FALSE	0	CYCS	0	0
RELA	gene	2.12821	0.0191961	0.46988	0	4	4	26	4	0	0	0.774359	FALSE	0	RELA	2034	0.409836
ALOX5	gene	2.35897	0.00374173	0.423913	0	2	4	36.5	2	0	0	0.728205	FALSE	0	ALOX5	570	0.657407
CASP9	gene	2.28205	0.00971285	0.438202	0	4	4	25.3333	4	0	1	0.74359	FALSE	0	CASP9	1042	0.434524
PON1	gene	2.41026	0.00372295	0.414894	0	3	4	30	3	0	1	0.717949	FALSE	0	PON1	454	0.557692
NFE2L2	gene	2.58974	0	0.386139	0	1	5	52	1	0	0	0.682051	FALSE	0	NFE2L2	0	0
MCL1	gene	3.51282	0	0.284672	0	1	5	16	1	0	0	0.497436	FALSE	0	MCL1	0	0
PARP1	gene	2.58974	0	0.386139	0	1	5	52	1	0	0	0.682051	FALSE	0	PARP1	0	0
NFKBIA	gene	2.58974	0	0.386139	0	1	5	52	1	0	0	0.682051	FALSE	0	NFKBIA	0	0
PRKCA	gene	2.41026	0.00372295	0.414894	0	3	4	30	3	0	1	0.717949	FALSE	0	PRKCA	454	0.557692
CAV1	gene	2.58974	0	0.386139	0	1	5	52	1	0	0	0.682051	FALSE	0	CAV1	0	0
CTSD	gene	2.58974	0	0.386139	0	1	5	52	1	0	0	0.682051	FALSE	0	CTSD	0	0
BIRC5	gene	2.58974	0	0.386139	0	1	5	52	1	0	0	0.682051	FALSE	0	BIRC5	0	0
GSK3B	gene	3.46154	0.00105913	0.288889	0	2	5	10.5	2	0	0	0.507692	FALSE	0	GSK3B	52	0.59375
POR	gene	2.58974	0	0.386139	0	1	5	52	1	0	0	0.682051	FALSE	0	POR	0	0
CYP1A1	gene	2.35897	0.00374173	0.423913	0	2	4	36.5	2	0	0	0.728205	FALSE	0	CYP1A1	570	0.657407
AHR	gene	2.25641	0.0104325	0.443182	0	3	4	29.3333	3	0	0	0.748718	FALSE	0	AHR	1174	0.497076
GSTM1	gene	2.35897	0.00374173	0.423913	0	2	4	36.5	2	0	0	0.728205	FALSE	0	GSTM1	570	0.657407
FOSL1	gene	3.53846	0	0.282609	0	1	5	15	1	0	0	0.492308	FALSE	0	FOSL1	0	0
AR	gene	1.97436	0.0937194	0.506494	0	9	3	13.5556	9	0	0	0.805128	FALSE	0	AR	4462	0.202509
GSTP1	gene	2.35897	0.00374173	0.423913	0	2	4	36.5	2	0	0	0.728205	FALSE	0	GSTP1	570	0.657407
TP63	gene	2.35897	0.00974068	0.423913	0	3	5	27.6667	3	0	0	0.728205	FALSE	0	TP63	884	0.45977
NR1I3	gene	2.35897	0.00374173	0.423913	0	2	4	36.5	2	0	0	0.728205	FALSE	0	NR1I3	570	0.657407
IKBKB	gene	3.25641	0	0.307087	0	1	4	21	1	0	0	0.548718	FALSE	0	IKBKB	0	0
EIF6	gene	2.46154	0.00413687	0.40625	0	2	5	34	2	0	0	0.707692	FALSE	0	EIF6	408	0.6
ERBB2	gene	2.58974	0	0.386139	0	1	5	52	1	0	0	0.682051	FALSE	0	ERBB2	0	0
IRF1	gene	2.58974	0	0.386139	0	1	5	52	1	0	0	0.682051	FALSE	0	IRF1	0	0
NOS3	gene	2.58974	0	0.386139	0	1	5	52	1	0	0	0.682051	FALSE	0	NOS3	0	0
CCNB1	gene	2.48718	0.00381039	0.402062	0	2	5	33.5	2	0	0	0.702564	FALSE	0	CCNB1	328	0.601852
PTGER3	gene	2.46154	0.00413687	0.40625	0	2	5	34	2	0	0	0.707692	FALSE	0	PTGER3	408	0.6
ELK1	gene	2.58974	0	0.386139	0	1	5	52	1	0	0	0.682051	FALSE	0	ELK1	0	0
HSPB1	gene	2.58974	0	0.386139	0	1	5	52	1	0	0	0.682051	FALSE	0	HSPB1	0	0
CYP3A4	gene	2.35897	0.00374173	0.423913	0	2	4	36.5	2	0	0	0.728205	FALSE	0	CYP3A4	570	0.657407
HSF1	gene	2.58974	0	0.386139	0	1	5	52	1	0	0	0.682051	FALSE	0	HSF1	0	0
TEP1	gene	3.51282	0	0.284672	0	1	5	16	1	0	0	0.497436	FALSE	0	TEP1	0	0
NOX5	gene	3.53846	0	0.282609	0	1	5	15	1	0	0	0.492308	FALSE	0	NOX5	0	0
DIO1	gene	2.35897	0.00374173	0.423913	0	2	4	36.5	2	0	0	0.728205	FALSE	0	DIO1	570	0.657407
EGFR	gene	2.58974	0	0.386139	0	1	5	52	1	0	0	0.682051	FALSE	0	EGFR	0	0
PGR	gene	2.94872	0.128097	0.33913	0	10	4	4.625	10	0	2	0.610256	FALSE	0	PGR	11156	0.145
poriferasta-7,22E-dien-3beta-ol	mol	3.9359	0	0.254072	0	1	5	8	1	0	0	0.412821	FALSE	0	poriferasta-7,22E-dien-3beta-ol	0	0
28-norolean-17-en-3-ol	mol	3.9359	0	0.254072	0	1	5	8	1	0	0	0.412821	FALSE	0	28-norolean-17-en-3-ol	0	0
berberine	mol	2.85897	0.00232686	0.349776	0	3	4	8.33333	3	0	0	0.628205	FALSE	0	berberine	338	0.733333
coptisine	mol	2.85897	0.00232686	0.349776	0	3	4	8.33333	3	0	0	0.628205	FALSE	0	coptisine	338	0.733333
wogonin	mol	2.52564	0.110128	0.395939	0	16	4	3.75	16	0	0	0.694872	FALSE	0	wogonin	7854	0.275
delta 7-stigmastenol	mol	3.9359	0	0.254072	0	1	5	8	1	0	0	0.412821	FALSE	0	delta 7-stigmastenol	0	0
baicalein	mol	2.55128	0.102113	0.39196	0	15	4	3.46667	15	0	0	0.689744	FALSE	0	baicalein	6490	0.246667
epiberberine	mol	2.9359	0.00090811	0.340611	0	2	4	7.5	2	0	0	0.612821	FALSE	0	epiberberine	142	0.8125
beta-sitosterol	mol	2.62821	0.043629	0.380488	0	16	4	4.625	16	0	8	0.674359	FALSE	0	beta-sitosterol	4056	0.258929
Inophyllum E	mol	2.80769	0.0183749	0.356164	0	5	4	5.8	5	0	0	0.638462	FALSE	0	Inophyllum E	1222	0.48
kaempferol	mol	2.26923	0.193399	0.440678	0	22	3	3.42857	22	0	1	0.746154	FALSE	0	kaempferol	14310	0.161905
Spinasterol	mol	3.9359	0	0.254072	0	1	5	8	1	0	0	0.412821	FALSE	0	Spinasterol	0	0
Stigmasterol	mol	2.75641	0.0126629	0.362791	0	6	4	6.66667	6	0	3	0.648718	FALSE	0	Stigmasterol	1174	0.404762
palmatine	mol	2.80769	0.0186996	0.356164	0	5	4	6	5	0	0	0.638462	FALSE	0	palmatine	1184	0.5
beta-daucosterol_qt	mol	3.9359	0	0.254072	0	1	5	8	1	0	0	0.412821	FALSE	0	beta-daucosterol_qt	0	0
quercetin	mol	1.60256	0.66626	0.624	0	53	4	2.17308	53	0	1	0.879487	FALSE	0	quercetin	27610	0.117308
Supplementary Table 4: Compound - target pair information.
