# Supplementary material for: Network Pharmacology Approach to Uncover the Mechanism Governing the Effect of Radix Achyranthis Bidentatae on Osteoarthritis
Source: BMC Complement Med Ther. 2020 Apr 21;20:121. doi: 10.1186/s12906-020-02909-4 (PMC7171799; doi:10.1186/s12906-020-02909-4)
Supplement: Supplementary file 5 — Additional file 5. Supplementary Table 5: Results of ligand-receptor protein molecular docking. [file 12906_2020_2909_MOESM5_ESM.xlsx]

## Sheet: Sheet1
Target	Effective active ingredient	LibDock score	Target	Effective active ingredient	LibDock score
CASP3	quercetin	90.5929	VEGFA	quercetin	122.809
	celecoxib	98.2798		celecoxib	118.625
	berberine	79.2329		berberine	111.635
	epiberberine	77.9855		epiberberine	106.518
	beta-sitosterol	107.41		beta-sitosterol	123.898
	palmatine	/		palmatine	103.872
	Spinasterol	91.8217		Spinasterol	110.736
	baicalein	101.594		baicalein	110.695
	kaempferol	105.411		kaempferol	110.536
	delta 7-stigmastenol	98.0643		delta 7-stigmastenol	116.466
	coptisine	/		coptisine	109.661
	wogonin	97.0174		wogonin	114.355
	Stigmasterol	106.622		Stigmasterol	123.838
	beta-daucosterol_qt	102.32		beta-daucosterol_qt	123.153
	poriferasta-7,22E-dien-3beta-ol	103.114		poriferasta-7,22E-dien-3beta-ol	117.623
	Inophyllum E	91.4618		Inophyllum E	107.169
	28-norolean-17-en-3-ol	83.6764		28-norolean-17-en-3-ol	58.7714
MYC	quercetin	119.557	IL6	quercetin	95.5612
	celecoxib	110.178		celecoxib	66.3773
	berberine	105.009		berberine
	epiberberine	87.1009		epiberberine	83.1698
	beta-sitosterol	95.2999		beta-sitosterol	72.8759
	palmatine	111.534		palmatine	/
	Spinasterol	100.189		Spinasterol	68.7217
	baicalein	109.191		baicalein	92.8141
	kaempferol	114.468		kaempferol	102.255
	delta 7-stigmastenol	105.595		delta 7-stigmastenol	70.4913
	coptisine	111.649		coptisine	94.5318
	wogonin	102.211		wogonin	84.784
	Stigmasterol	96.8251		Stigmasterol	69.9835
	beta-daucosterol_qt	90.9995		beta-daucosterol_qt	88.0364
	poriferasta-7,22E-dien-3beta-ol	102.932		poriferasta-7,22E-dien-3beta-ol	88.7919
	Inophyllum E	108.75		Inophyllum E	75.1681
	28-norolean-17-en-3-ol	76.8619		28-norolean-17-en-3-ol	73.6779
MAPK8	quercetin	90.3588	CCND1	quercetin	124.356
	celecoxib	82.1747		celecoxib	127.537
	berberine	82.9895		berberine	114.552
	epiberberine	84.7066		epiberberine	116.6
	beta-sitosterol	116.847		beta-sitosterol	104.33
	palmatine	/		palmatine	/
	Spinasterol	94.7531		Spinasterol	98.0105
	baicalein	88.889		baicalein	122.602
	kaempferol	100.305		kaempferol	124.26
	delta 7-stigmastenol	97.3579		delta 7-stigmastenol	100.29
	coptisine	72.5986		coptisine	121.905
	wogonin	87.0997		wogonin	128.481
	Stigmasterol	99.8727		Stigmasterol	106.556
	beta-daucosterol_qt	104.79		beta-daucosterol_qt	97.9355
	poriferasta-7,22E-dien-3beta-ol	104.983		poriferasta-7,22E-dien-3beta-ol	96.9155
	Inophyllum E	82.2916		Inophyllum E	/
	28-norolean-17-en-3-ol	72.2884		28-norolean-17-en-3-ol	49.0921
EGFR	quercetin	108.651
	celecoxib	92.516
	berberine	108.917
	epiberberine	89.1122
	beta-sitosterol	124.407
	palmatine	103.062
	Spinasterol	115.446
	baicalein	97.1867
	kaempferol	103.677
	delta 7-stigmastenol	120.996
	coptisine	111.928
	wogonin	92.0502
	Stigmasterol	122.901
	beta-daucosterol_qt	122.729
	poriferasta-7,22E-dien-3beta-ol	116.746
	Inophyllum E	98.1277
	28-norolean-17-en-3-ol	109.256
Supplementary Table 5: Results of ligand-receptor protein molecular docking.
